# Supplementary material for: Path‐seq identifies an essential mycolate remodeling program for mycobacterial host adaptation
Source: Mol Syst Biol. 2019 Mar 4;15(3):e8584. doi: 10.15252/msb.20188584 (PMC6398593; doi:10.15252/msb.20188584)
Supplement: Supplementary file 2 — Dataset EV1 [file MSB-15-e8584-s002.xlsx]

## Sheet: Dataset Description
Significantly differentially expressed genes determined using DESeq2 of MTB from in vivo infection (isolated from alveolar macrophages from MTB infected mice at 24 h post infection) vs extracellular MTB (cultured in 7H9 broth for 24 h) using Path-seq. Columns D-H are the rounded raw read counts from DuffyNGS.

## Sheet: 24 h
transcript_id	transcript_name	product	control_rep1	control_rep2	control_rep3	AM_rep1	AM_rep2	log2 FC	q-value
Rv1905c	aao	D-amino acid oxidase	478	972	516	168	58	-1.79404	0.0181033
Rv3281	accE5	bifunctional protein acetyl-/propionyl-CoAcarboxylase subunit epsilon AccE	43	227	276	611	453	1.9439	0.0259203
Rv1916	aceAb	isocitrate lyase AceAb	55	130	105	363	1931	3.6712	2.33043e-07
Rv2202c	adoK	adenosine kinase	120	279	171	348	787	1.95353	1.50079e-05
Rv3805c	aftB	terminal beta-(1->2)-arabinofuranosyltransferase	123	272	177	1156	90	2.16602	0.0465879
Rv0236c	aftD	alpha-(1->3)-arabinofuranosyltransferase	647	1319	709	94	15	-3.0569	0.000690435
Rv2471	aglA	alpha-glucosidase AglA	242	493	261	110	50	-1.38234	0.0435361
Rv2555c	alaS	alanine--tRNA ligase	202	501	380	347	1335	1.50106	0.0234833
Rv3252c	alkB	transmembrane alkane 1-monooxygenase AlkB	115	205	197	351	4854	3.76133	4.85611e-05
Rv3305c	amiA1	N-acyl-L-amino acid amidohydrolase AmiA	662	1144	610	13	112	-3.19192	5.82787e-05
Rv2395A	aprA	acid and phagosome regulated protein AprA	3	101	87	168	6515	4.91658	0.000116362
Rv0337c	aspC	aspartate aminotransferase	109	184	151	1295	76	2.54989	0.0228755
Rv2572c	aspS	aspartate--tRNA ligase	217	327	163	4	76	-2.1136	0.0318768
Rv1308	atpA	ATP synthase subunit alpha	39	224	230	264	975	2.11577	0.0162742
Rv1306	atpF	ATP synthase subunit B	23	125	147	357	268	2.06305	0.0165008
Rv3841	bfrB	bacterioferritin BfrB	337	722	462	84	6540	2.4943	0.0425532
Rv3588c	canB	carbonic anhydrase	198	373	226	45	64	-1.80837	1.24518e-06
Rv1384	carB	carbamoyl-phosphate synthase large subunit	163	364	192	350	405	1.14686	0.0042562
Rv0529	ccsA	cytochrome C-type biogenesis protein CcsA	12	14	13	5	1010	4.45046	0.000439756
Rv2289	cdh	CDP-diacylglycerol pyrophosphatase	398	685	467	121	145	-1.48284	7.21423e-05
Rv1607	chaA	ionic transporter integral membrane protein ChaA	954	1486	812	272	300	-1.42938	0.000567542
Rv3596c	clpC1	ATP-dependent protease ATP-binding subunit ClpC	37	305	272	639	1972	2.85566	0.00112902
Rv2457c	clpX	ATP-dependent CLP protease ATP-binding subunit ClpX	52	279	280	425	1187	2.23032	0.00625401
Rv1712	cmk	cytidylate kinase	5	24	12	321	132	4.44358	1.11424e-08
Rv0805	cpdA	3',5'-cyclic adenosine monophosphate phosphodiesterase CpdA	300	635	417	952	2132	2.13553	5.43984e-07
Rv0806c	cpsY	exopolysaccharide phosphotransferase CpsY	6232	11051	6647	1568	2026	-1.65724	0.000299407
Rv2819c	csm5	CRISPR type III-associated RAMP protein Csm5	223	332	217	440	413	1.18185	0.0106948
Rv1622c	cydB	cytochrome D ubiquinol oxidase subunit II CydB	71	119	75	165	291	1.75337	4.90294e-06
Rv2266	cyp124	cytochrome P450 Cyp124	310	496	341	516	1027	1.37378	0.000567542
Rv2399c	cysT	sulfate ABC transporter permease CysT	2417	3977	2223	527	50	-2.3341	0.0261722
Rv0824c	desA1	acyl-ACP desaturase DesA	38	363	285	561	8111	4.01043	0.00022317
Rv1094	desA2	acyl-ACP desaturase DesA	7	210	299	963	14301	4.68843	0.00023102
Rv3229c	desA3	stearoyl-CoA 9-desaturase	219	312	195	34	3774	2.65396	0.0344253
Rv1391	dfp	bifunctional phosphopantothenoylcysteine decarboxylase/phosphopantothenate--cysteine ligase	147	300	194	393	514	1.5336	2.23317e-05
Rv2579	dhaA	haloalkane dehalogenase	332	563	299	18	95	-2.3927	0.000429172
Rv1547	dnaE1	DNA polymerase III subunit alpha	1533	2600	1628	387	747	-1.34297	0.000429172
Rv0002	dnaN	DNA polymerase III subunit beta	932	1097	863	118	321	-1.78452	0.000865934
Rv3711c	dnaQ	DNA polymerase III subunit epsilon	1287	2194	1041	284	97	-2.22547	0.00323993
Rv0282	eccA3	ESX-3 secretion system protein EccA	95	216	207	150	5066	3.6165	0.000865934
Rv3870	eccCa1	ESX-1 secretion system protein EccCa	267	528	319	339	1337	1.45686	0.0205461
Rv0290	eccD3	ESX-3 secretion system protein EccD	22	35	17	11	342	2.69448	0.0148512
Rv0292	eccE3	ESX-3 secretion system protein EccE	524	1029	477	39	220	-1.95705	0.00719721
Rv1797	eccE5	ESX-5 type VII secretion system protein EccE	24	74	68	50	396	2.12404	0.0174048
Rv0905	echA6	enoyl-CoA hydratase EchA6	34	96	72	72	184	1.28551	0.0313443
Rv1070c	echA8	enoyl-CoA hydratase EchA8	40	117	128	106	734	2.24065	0.0103386
Rv2846c	efpA	MFS-type transporter EfpA	21	113	160	627	567	2.8773	0.000859213
Rv3793	embC	arabinosyltransferase C	181	337	185	80	70	-1.10473	0.0214855
Rv1023	eno	enolase	53	77	40	93	221	1.79296	0.00049554
Rv2214c	ephD	oxidoreductase EphD	490	1079	568	160	189	-1.50334	0.000104561
Rv3616c	espA	ESX-1 secretion-associated protein EspA	222	414	241	282	3142	2.59473	0.00334425
Rv3614c	espD	ESX-1 secretion-associated protein EspD	25	80	58	113	837	3.20923	9.39938e-05
Rv3864	espE	ESX-1 secretion-associated protein EspE	322	667	386	882	1238	1.65986	5.00378e-07
Rv3867	espH	ESX-1 secretion-associated protein EspH	22	90	106	151	1022	3.02338	0.000865934
Rv3875	esxA	ESAT-6 protein EsxA	21	139	141	59	2831	3.47181	0.0042153
Rv3890c	esxC	ESAT-6 like protein EsxC	5	36	26	75	82	2.24212	0.00319356
Rv1197	esxK	ESAT-6 like protein EsxK	25	331	340	111	3291	2.65699	0.0339703
Rv1792	esxM	esat-6 like protein esxM	91	284	265	755	5723	3.89974	3.88629e-06
Rv2346c	esxO	ESAT-6 like protein EsxO	314	764	542	1981	684	1.83747	0.0183149
Rv2243	fabD	malonyl CoA-acyl carrier protein transacylase	45	75	74	389	417	3.01581	1.43339e-10
Rv3556c	fadA6	acetyl-CoA acetyltransferase FadA	58	166	59	284	204	1.93144	0.00121776
Rv2187	fadD15	long-chain-fatty-acid--CoA ligase FadD15	557	1043	551	147	109	-1.89238	0.00022317
Rv1521	fadD25	fatty-acid--CoA ligase FadD25	1066	1838	1239	290	327	-1.67455	5.57478e-06
Rv2950c	fadD29	long-chain-fatty-acid--AMP ligase FadD29	338	838	641	288	12220	3.1037	0.00764912
Rv3561	fadD3	fatty-acid--CoA ligase FadD3	78	70	55	771	520	3.56022	8.85661e-09
Rv3801c	fadD32	long-chain-fatty-acid--AMP ligase FadD32	46	219	222	325	495	1.70824	0.0236365
Rv2789c	fadE21	acyl-CoA dehydrogenase FadE21	457	777	334	99	45	-2.15687	0.00166957
Rv0244c	fadE5	acyl-CoA dehydrogenase FadE5	115	367	276	169	2060	2.2147	0.0209544
Rv3106	fprA	NADPH-ferredoxin reductase FprA	154	264	129	58	37	-1.34641	0.0244051
Rv2748c	ftsK	DNA translocase FtsK	787	1520	849	270	196	-1.5846	0.00221927
Rv2150c	ftsZ	cell division protein FtsZ	14	61	51	354	502	3.69054	1.35454e-09
Rv3634c	galE1	UDP-glucose 4-epimerase	1554	2581	1433	218	524	-1.90735	2.56332e-05
Rv1832	gcvB	glycine dehydrogenase	829	1821	894	289	256	-1.53565	0.000929636
Rv3782	glfT1	galactofuranosyl transferase GlfT	232	475	240	1981	371	2.39688	0.00777239
Rv2220	glnA1	glutamine synthetase	152	386	291	1176	706	2.26001	0.000277936
Rv0896	gltA2	citrate synthase 1	218	521	388	1083	1784	2.33091	2.68726e-08
Rv3858c	gltD	glutamate synthase small subunit	40	95	63	26	1722	3.39596	0.00378703
Rv1093	glyA1	serine hydroxymethyltransferase	79	179	138	183	347	1.39309	0.00241591
Rv2783c	gpsI	bifunctional guanosine pentaphosphate synthetase/polyribonucleotide nucleotidyltransferase	33	167	147	115	1315	2.63912	0.0085611
Rv0440	groEL2	molecular chaperone GroEL	36	337	382	252	2561	2.44414	0.0272358
Rv3704c	gshA	glutamate--cysteine ligase	122	220	120	505	228	1.77248	0.00953547
Rv0005	gyrB	DNA gyrase subunit B	149	545	492	703	3177	2.47985	0.00141896
Rv0636	hadB	(3R)-hydroxyacyl-ACP dehydratase subunit HadB	126	262	223	505	296	1.47162	0.0223279
Rv1956	higA	antitoxin HigA	89	128	96	95	262	1.07519	0.0482771
Rv1600	hisC1	histidinol-phosphate aminotransferase	49	93	91	9	1952	3.14461	0.0165825
Rv2374c	hrcA	heat-inducible transcription repressor HrcA	201	338	201	74	59	-1.34996	0.00714396
Rv2031c	hspX	alpha-crystallin	22	52	23	72	866	3.81693	2.08625e-05
Rv2986c	hupB	DNA-binding protein HU	32	169	125	89	854	2.23042	0.0214855
Rv0084	hycD	formate hydrogenlyase HycD	24	23	22	244	457	4.15033	1.49097e-16
Rv0086	hycQ	hydrogenase HycQ	56	40	26	438	8	2.55575	0.0482771
Rv3398c	idsA1	multifunctional dimethylallyltransferase/geranyltranstransferase/farnesylt	175	370	166	1326	227	2.23054	0.0171283
Rv3462c	infA	translation initiation factor IF-1	4	41	60	99	723	3.38126	0.0016095
Rv2839c	infB	translation initiation factor IF-2	161	344	210	299	782	1.53481	0.00177575
Rv3582c	ispD	2-C-methyl-D-erythritol 4-phosphate cytidylyltransferase	175	243	169	234	750	1.58942	0.00538385
Rv3581c	ispF	2C-methyl-D-erythritol 2,4-cyclodiphosphate synthase	0	21	21	68	511	4.00426	0.000757824
Rv1028c	kdpD	sensor protein KdpD	210	434	154	503	466	1.38473	0.0102512
Rv3557c	kstR2	HTH-type transcriptional regulator KstR2	98	154	88	142	199	1.01233	0.0122301
Rv3290c	lat	L-lysine-epsilon aminotransferase	461	833	455	22	11581	2.78585	0.0482771
Rv0938	ligD	multifunctional non-homologous end joining DNA repair protein/ATP dependent DNA ligase LigD	40	73	58	163	548	2.86886	5.19368e-07
Rv2218	lipA	lipoyl synthase	242	386	206	401	539	1.18904	0.00239094
Rv1923	lipD	lipase LipD	1370	2749	1547	204	64	-2.99164	6.43812e-05
Rv1872c	lldD2	L-lactate dehydrogenase	15	173	276	374	18757	4.93854	0.000165219
Rv0847	lpqS	lipoprotein LpqS	58	83	40	37	1145	3.086	0.00427298
Rv3382c	lytB1	4-hydroxy-3-methylbut-2-enyl diphosphate reductase	78	153	81	82	438	1.56313	0.0313443
Rv0734	mapA	methionine aminopeptidase	14	34	32	161	681	4.08397	2.12523e-09
Rv2861c	mapB	methionine aminopeptidase	30	150	174	121	969	2.25646	0.0230433
Rv1103c	mazE3	antitoxin MazE3	205	370	217	717	526	1.7288	0.000848557
Rv1991c	mazF6	mRNA interferase MazF6	144	254	141	827	766	2.60643	1.77908e-09
Rv0169	mce1A	Mce family protein Mce1A	480	852	493	110	129	-1.85034	6.03638e-07
Rv3494c	mce4F	Mce family protein Mce4	30	82	41	79	188	1.77954	0.00066174
Rv0558	menH	demethylmenaquinone methyltransferase	440	953	467	177	103	-1.49578	0.0149172
Rv0937c	mku	non-homologous end joining protein Ku	2051	3089	1801	486	240	-2.02224	0.00201984
Rv0202c	mmpL11	transmembrane transport protein MmpL11	176	348	198	278	511	1.12703	0.00318332
Rv2339	mmpL9	transmembrane transport protein MmpL9	1561	2451	1488	184	317	-2.43297	1.1386e-11
Rv0981	mprA	two-component response regulator MrpA	186	352	205	274	1489	2.03454	0.00431053
Rv1980c	mpt64	immunogenic protein Mpt64	119	347	300	524	1200	2.08575	0.00036125
Rv2174	mptA	alpha(1->6)-mannopyranosyltransferase A	521	995	504	87	67	-2.52334	2.95838e-07
Rv0486	mshA	D-inositol 3-phosphate glycosyltransferase	30	61	36	127	85	1.82083	0.00187155
Rv0819	mshD	mycothiol acetyltransferase	273	473	283	30	15	-3.25439	3.80794e-08
MT_H37RV_V3(ng)259	MT_H37RV_V3(ng)259		103	169	90	2	3	-4.8344	4.50958e-11
MT_H37RV_V3(ng)958	MT_H37RV_V3(ng)958		115	283	110	1	6	-4.83278	2.61187e-11
MT2726	MT2726	hypothetical protein	1632	3278	1564	536	100	-1.89904	0.0399253
MT3580.2	MT3580.2	hypothetical protein	3	11	15	7	178	2.99525	0.00976141
MTS1850	MTS1850	small intergenic RNA	4	107	94	168	6929	4.9168	0.000104561
MTS2458	MTS2458	small intergenic RNA	2017	3297	2121	284	176	-2.79918	4.66773e-07
Rv2155c	murD	UDP-N-acetylmuramoylalanine--D-glutamate ligase	37	38	22	135	266	2.89308	6.53066e-08
Rv0186A	mymT	metallothionein	106	209	90	413	265	1.85162	0.00165067
Rv1594	nadA	quinolinate synthetase A	27	102	91	153	758	2.78638	0.000429172
Rv1595	nadB	L-aspartate oxidase	105	183	100	1338	811	3.50025	4.74424e-10
Rv1161	narG	nitrate reductase subunit alpha	445	946	483	2003	6771	3.07826	7.28842e-08
Rv1162	narH	nitrate reductase subunit beta	867	1766	1018	2945	2328	1.62017	0.00148407
Rv1737c	narK2	nitrate/nitrite transporter	47	94	41	82	224	1.68638	0.00207913
Rv0392c	ndhA	NADH dehydrogenase NdhA	408	796	358	34	144	-2.1079	0.000921458
Rv3053c	nrdH	glutaredoxin electron transport protein NrdH	5	36	54	169	1000	4.02997	4.74835e-05
Rv3052c	nrdI	NrdI protein	69	141	132	82	1565	2.75329	0.0066962
Rv2837c	nrnA	bifunctional oligoribonuclease/PAP phosphatase NrnA	26	37	28	157	136	2.67632	1.98097e-07
Rv3674c	nth	endonuclease III	348	573	305	888	531	1.31022	0.0325052
Rv3147	nuoC	NADH-quinone oxidoreductase subunit C	47	62	51	61	565	2.56453	0.00278185
Rv3155	nuoK	NADH-quinone oxidoreductase subunit K	65	151	73	203	173	1.48632	0.00324764
Rv3157	nuoM	NADH-quinone oxidoreductase subunit M	200	369	233	27	75	-1.96743	5.85433e-05
Rv2440c	obg	GTPase Obg	6	37	22	28	842	4.04837	0.000262047
Rv3601c	panD	aspartate 1-decarboxylase	8	33	14	90	43	2.39338	0.00203577
Rv3824c	papA1	acyltransferase PapA	247	511	314	1568	3097	3.07886	2.62047e-16
Rv3917c	parB	chromosome partitioning protein ParB	45	119	127	838	1097	3.64025	1.23705e-10
Rv0470c	pcaA	cyclopropane mycolic acid synthase	869	1344	936	2817	1503	1.52991	0.018378
Rv0211	pckA	phosphoenolpyruvate carboxykinase	87	232	183	42	3072	2.93834	0.0152846
Rv1983	PE_PGRS35	PE-PGRS family protein PE_PGRS35	2845	4857	2683	518	427	-2.29695	2.66643e-06
Rv1646	PE17	PE family protein PE17	102	156	90	258	212	1.48633	0.00334425
Rv2328	PE23	PE family protein PE23	2364	3847	1995	153	375	-2.92963	3.40397e-10
Rv2431c	PE25	PE family protein PE25	302	472	264	1824	263	2.06808	0.0333159
Rv2519	PE26	PE family protein PE26	1641	2768	1625	447	1063	-1.01821	0.0299853
Rv3477	PE31	PE family protein PE31	10	31	36	116	215	2.96212	4.08287e-06
Rv3810	pirG	cell surface protein	549	1287	619	101	149	-2.18768	1.06281e-08
Rv1743	pknE	serine/threonine-protein kinase PknE	142	262	172	26	12	-2.66742	2.49053e-05
Rv3825c	pks2	phthioceranic/hydroxyphthioceranic acid synthase	381	774	510	633	3460	2.08015	0.00361948
Rv0157	pntB	NAD(P) transhydrogenase subunit beta PntB	478	885	561	106	45	-2.38228	0.000408783
Rv0878c	PPE13	PPE family protein PPE13	1785	2637	1586	686	388	-1.30643	0.0399808
Rv1548c	PPE21	PPE family protein PPE21	1670	2842	1700	95	639	-2.0966	0.00655881
Rv1753c	PPE24	PPE family protein PPE24	3553	5590	3476	421	763	-2.3926	1.46038e-09
Rv1917c	PPE34	PPE family protein PPE34	3044	5163	2951	271	252	-3.2627	1.19517e-13
Rv2356c	PPE40	PPE family protein	2224	3403	2289	405	1380	-1.21036	0.045909
Rv2608	PPE42	PPE family protein PPE42	1379	2315	1264	307	163	-2.1593	0.000467397
Rv3135	PPE50	PPE family protein PPE50	375	666	431	12	107	-2.60041	0.00124716
Rv3350c	PPE56	PPE family protein PPE56	2736	4710	2492	354	955	-1.92027	0.000179626
Rv3425	PPE57	PPE family protein PPE57	198	325	207	423	2859	2.84976	0.000157076
Rv3533c	PPE62	PPE family protein PPE62	216	312	171	999	429	2.09161	0.00299963
Rv2933	ppsC	phthiocerol synthesis polyketide synthase type I PpsC	321	588	403	382	2666	1.9527	0.013467
Rv2934	ppsD	phthiocerol synthesis polyketide synthase type I PpsD	363	842	418	871	882	1.21201	0.00564657
Rv2935	ppsE	phthiocerol synthesis polyketide synthase type I PpsE	238	635	393	144	5124	2.54435	0.0231471
Rv2794c	pptT	phosphopantetheinyl transferase	3	30	29	56	212	2.82205	0.002291
Rv1078	pra	hypothetical protein	44	157	128	850	1134	3.54775	3.36575e-10
Rv3759c	proX	glycine betaine/carnitine/choline/L-proline ABC transporter substrate-binding lipoprotein ProX	225	409	259	83	112	-1.14478	0.00176623
Rv0932c	pstS2	phosphate ABC transporter substrate-binding lipoprotein PstS	387	765	542	498	4321	2.19715	0.00939084
Rv2234	ptpA	protein-tyrosine-phosphatase	36	109	34	22	779	2.6922	0.016871
Rv0781	ptrBa	protease II ptrBa	50	137	120	327	655	2.5973	1.21414e-06
Rv0357c	purA	adenylosuccinate synthetase	350	666	335	17	88	-2.64684	7.04851e-05
Rv0808	purF	amidophosphoribosyltransferase	151	232	149	529	1022	2.47582	2.13662e-10
Rv1617	pykA	pyruvate kinase	18	44	57	72	302	2.37552	0.002291
Rv2883c	pyrH	uridylate kinase	17	104	50	529	402	3.50756	4.0953e-07
Rv2195	qcrA	ubiquinol-cytochrome C reductase rieske iron-sulfur subunit	198	408	327	1673	1234	2.67611	4.44884e-07
Rv0630c	recB	exonuclease V subunit beta RecB	221	234	98	2286	403	3.17522	0.000782512
Rv3781	rfbE	O-antigen/lipopolysaccharide ABC transporter ATP-binding protein RfbE	274	461	251	44	43	-2.38462	4.62998e-08
Rv1297	rho	transcription termination factor Rho	84	415	396	425	4808	3.08076	0.00198567
Rv1477	ripA	peptidoglycan endopeptidase RipA	223	476	248	515	1048	1.71101	2.58166e-05
Rv1408	rpe	ribulose-phosphate 3-epimerase	68	172	92	257	207	1.59423	0.00216132
Rv1340	rphA	ribonuclease PH	44	85	68	179	153	1.79323	0.00049009
Rv0704	rplB	50S ribosomal protein L2	61	246	179	350	923	2.30079	0.000429172
Rv0702	rplD	50S ribosomal protein L4	37	136	94	153	706	2.49914	0.000654238
Rv3456c	rplQ	50S ribosomal protein L17	5	40	45	125	367	3.15821	0.000326445
Rv0709	rpmC	50S ribosomal protein L29	17	72	75	60	259	1.75519	0.0402791
Rv0979A	rpmF	50S ribosomal protein L32	0	12	2	1	101	3.03807	0.0374042
Rv0668	rpoC	DNA-directed RNA polymerase subunit beta'	299	769	633	929	1373	1.44131	0.00348871
Rv2785c	rpsO	30S ribosomal protein S15	9	168	161	119	2346	3.1825	0.00912693
Rv2909c	rpsP	30S ribosomal protein S16	16	65	85	554	32	2.67515	0.0248187
Rv0705	rpsS	30S ribosomal protein S19	180	389	305	272	5594	3.19542	0.00153707
Rv2631	rtcB	RNA-splicing ligase RtcB	962	1870	982	28	143	-3.40926	1.72377e-07
Rv2594c	ruvC	crossover junction endodeoxyribonuclease RuvC	13	32	28	38	717	3.75709	0.000169431
Rv0029	Rv0029	hypothetical protein	127	249	106	248	283	1.21121	0.00685657
Rv0060	Rv0060	hypothetical protein	2726	4699	2818	287	232	-3.12523	5.69172e-11
Rv0064	Rv0064	transmembrane protein	444	604	365	1416	1725	2.13667	1.13247e-07
Rv0076c	Rv0076c	membrane protein	2102	3467	1863	125	38	-4.04553	5.36814e-08
Rv0108c	Rv0108c	hypothetical protein	9	77	60	58	1235	3.52395	0.00161281
Rv0128	Rv0128	transmembrane protein	1138	1921	1032	122	109	-2.99444	1.16701e-11
Rv0135c	Rv0135c	transcriptional regulator	971	1954	991	236	233	-1.92271	3.87957e-06
Rv0139	Rv0139	oxidoreductase	265	432	234	76	17	-1.95011	0.0231642
Rv0140	Rv0140	hypothetical protein	1280	2241	1435	491	284	-1.4836	0.0142879
Rv0148	Rv0148	short-chain type dehydrogenase/reductase	29	62	59	74	575	2.75199	0.000911542
Rv0178	Rv0178	Mce associated membrane protein	1048	2179	1212	218	214	-2.22027	4.35428e-08
Rv0180c	Rv0180c	transmembrane protein	1234	2151	1225	214	197	-2.35477	2.8108e-08
Rv0192	Rv0192	hypothetical protein	229	409	238	690	386	1.40265	0.0244051
Rv0193c	Rv0193c	hypothetical protein	885	1512	775	53	310	-2.1311	0.00349849
Rv0227c	Rv0227c	membrane protein	36	98	88	32	980	2.63989	0.0173285
Rv0336	Rv0336	hypothetical protein	1950	3422	1798	165	341	-2.78597	5.27414e-12
Rv0367c	Rv0367c	hypothetical protein	4	9	2	55	179	4.65803	3.40397e-10
Rv0377	Rv0377	HTH-type transcriptional regulator	51	74	32	755	988	4.41115	4.73215e-22
Rv0386	Rv0386	transcriptional regulator	561	958	435	8	14	-5.28397	3.75678e-24
Rv0412c	Rv0412c	membrane protein	1168	2240	1288	137	115	-3.04615	8.43633e-12
Rv0434	Rv0434	hypothetical protein	175	390	206	16	58	-2.33305	4.42796e-05
Rv0441c	Rv0441c	hypothetical protein	683	1548	779	35	176	-2.77122	3.4528e-05
Rv0476	Rv0476	transmembrane protein	4	17	15	190	85	3.86749	1.24518e-06
Rv0499	Rv0499	hypothetical protein	7	16	13	95	85	3.29319	1.6402e-08
Rv0515	Rv0515	hypothetical protein	2125	3591	1722	183	386	-2.66641	9.94965e-10
Rv0531	Rv0531	membrane protein	5	10	6	10	42	2.10021	0.0102512
Rv0560c	Rv0560c	benzoquinone methyltransferase	126	280	129	9	1	-4.16598	3.90203e-07
Rv0569	Rv0569	hypothetical protein	19	39	31	191	299	3.40771	2.93857e-15
Rv0571c	Rv0571c	hypothetical protein	48	61	40	70	143	1.42994	0.00431256
Rv0584	Rv0584	glycosidase	1377	2309	1255	229	307	-2.13883	1.37673e-09
Rv0628c	Rv0628c	hypothetical protein	86	163	68	128	194	1.05606	0.0199579
Rv0726c	Rv0726c	S-adenosylmethionine-dependent methyltransferase	177	401	260	150	3172	2.53379	0.0137191
Rv0775	Rv0775	hypothetical protein	90	228	85	30	3	-2.04232	0.0456835
Rv0792c	Rv0792c	transcriptional regulator	967	1336	772	86	239	-2.26019	1.39253e-05
Rv0795	Rv0795	transposase	41	58	35	40	170	1.4643	0.0351213
Rv0822c	Rv0822c	hypothetical protein	246	443	249	563	1688	2.14961	3.28195e-05
Rv0823c	Rv0823c	tRNA-dihydrouridine synthase	88	201	95	135	3158	3.54086	0.000477542
Rv0831c	Rv0831c	hypothetical protein	839	1329	874	3302	2391	1.95176	0.000283002
Rv0856	Rv0856	hypothetical protein	100	152	92	291	153	1.45147	0.0256078
Rv0870c	Rv0870c	integral membrane protein	13	69	53	388	219	3.18581	3.4528e-05
Rv0885	Rv0885	hypothetical protein	1860	2755	1562	38	98	-4.45192	3.70748e-21
Rv0888	Rv0888	hypothetical protein	2443	4187	2288	239	41	-3.41962	0.000138316
Rv0922	Rv0922	transposase	52	165	87	93	1008	2.54745	0.00480383
Rv1069c	Rv1069c	hypothetical protein	99	160	121	336	728	2.39309	1.93307e-08
Rv1072	Rv1072	transmembrane protein	30	123	159	64	2320	3.20087	0.00645103
Rv1073	Rv1073	hypothetical protein	2201	3901	2223	719	756	-1.39865	0.000683571
Rv1109c	Rv1109c	hypothetical protein	30	88	67	14	2258	3.67407	0.00375683
Rv1148c	Rv1148c	hypothetical protein	1138	1822	1108	418	122	-1.60523	0.0482771
Rv1154c	Rv1154c	hypothetical protein	362	590	314	107	16	-1.92452	0.0445029
Rv1178	Rv1178	aminotransferase	42	68	52	1046	84	3.62114	0.000485388
Rv1313c	Rv1313c	insertion sequence element IS1557 transposase	3006	5842	3036	587	909	-1.922	2.34198e-07
Rv1322A	Rv1322A	hypothetical protein	409	650	468	477	2347	1.67328	0.0163804
Rv1337	Rv1337	integral membrane protein	66	146	89	142	395	1.76048	0.000639251
Rv1364c	Rv1364c	sigma factor regulatory protein	736	1427	713	235	429	-1.07717	0.00618364
Rv1370c	Rv1370c	transposase	44	72	49	50	226	1.5563	0.0242038
Rv1404	Rv1404	transcriptional regulator	13	42	24	607	520	4.83464	1.87561e-19
Rv1428c	Rv1428c	hypothetical protein	372	557	293	11	117	-2.24767	0.0100682
Rv1461	Rv1461	hypothetical protein	40	221	223	54	1726	2.34141	0.0497673
Rv1486c	Rv1486c	hypothetical protein	494	1064	619	80	286	-1.57371	0.00783004
Rv1502	Rv1502	hypothetical protein	144	326	256	999	1333	2.67978	1.3369e-10
Rv1515c	Rv1515c	hypothetical protein	242	368	206	32	92	-1.73329	0.000986287
Rv1584c	Rv1584c	phage protein	190	523	215	886	1037	2.14453	1.38589e-06
Rv1615	Rv1615	membrane protein	35	67	47	107	123	1.65046	0.000187033
Rv1757c	Rv1757c	transposase	28	63	39	34	199	1.64964	0.0333159
Rv1763	Rv1763	transposase	21	78	25	38	243	2.03378	0.0163804
Rv1765c	Rv1765c	hypothetical protein	261	392	242	93	49	-1.46907	0.0214855
Rv1769	Rv1769	hypothetical protein	9	67	53	265	191	2.82309	0.000513479
Rv1778c	Rv1778c	hypothetical protein	26	115	92	139	342	1.96572	0.00451925
Rv1779c	Rv1779c	integral membrane protein	226	363	193	2	76	-2.23737	0.0383212
Rv1813c	Rv1813c	hypothetical protein	648	1032	618	200	193	-1.45276	0.000873846
Rv1833c	Rv1833c	haloalkane dehalogenase	682	1311	672	2	100	-3.39392	0.00178317
Rv1870c	Rv1870c	hypothetical protein	7	66	105	167	2042	3.85409	0.000654238
Rv1871c	Rv1871c	hypothetical protein	12	168	249	1107	4508	4.07528	0.000127243
Rv1892	Rv1892	membrane protein	85	137	67	114	427	1.75509	0.00514972
Rv1895	Rv1895	zinc-binding alcohol dehydrogenase	827	1601	847	116	521	-1.3874	0.038797
Rv1929c	Rv1929c	hypothetical protein	28	86	47	140	218	2.18189	2.61001e-06
Rv1945	Rv1945	hypothetical protein	501	687	401	181	145	-1.17877	0.0293132
Rv1949c	Rv1949c	conserved hypothetical protein	518	811	531	13	37	-4.16219	9.3196e-18
Rv1950c	Rv1950c	hypothetical protein	2	19	5	97	279	4.64988	1.51693e-09
Rv2077c	Rv2077c	transmembrane protein	25	87	57	76	2705	4.28629	8.0586e-05
Rv2091c	Rv2091c	membrane protein	83	164	127	91	866	2.03574	0.0200947
Rv2105	Rv2105	transposase	40	51	31	34	200	1.67886	0.033513
Rv2125	Rv2125	hypothetical protein	21	39	25	535	240	4.16579	3.85482e-10
Rv2136c	Rv2136c	undecaprenyl-diphosphatase	39	137	42	78	321	1.81118	0.0137191
Rv2164c	Rv2164c	hypothetical protein	20	23	10	36	67	1.85823	0.00289337
Rv2168c	Rv2168c	transposase	28	68	35	38	169	1.53581	0.0295086
Rv2235	Rv2235	transmembrane protein	44	61	39	17	1172	3.26163	0.00566595
Rv2278	Rv2278	transposase	27	48	39	38	179	1.72152	0.0170541
Rv2295	Rv2295	hypothetical protein	38	82	78	171	1683	3.73936	1.72733e-05
Rv2314c	Rv2314c	hypothetical protein	51	88	49	160	143	1.74182	0.000326445
Rv2336	Rv2336	hypothetical protein	1456	2487	1375	77	601	-1.98475	0.0153615
Rv2345	Rv2345	transmembrane protein	1439	3075	1334	235	138	-2.68291	5.26854e-06
Rv2354	Rv2354	transposase	28	83	26	44	192	1.69986	0.0228213
Rv2387	Rv2387	hypothetical protein	1151	1761	1017	401	143	-1.58021	0.0381439
Rv2390c	Rv2390c	hypothetical protein	816	1434	757	86	271	-2.07209	0.00011437
Rv2435c	Rv2435c	cyclase	734	1282	750	107	162	-2.31112	1.1386e-11
Rv2459	Rv2459	MFS-type transporter	1962	3588	1836	299	28	-2.85193	0.00547787
Rv2480c	Rv2480c	transposase	42	62	40	50	195	1.59325	0.015288
Rv2557	Rv2557	hypothetical protein	64	163	123	549	1176	3.21785	2.74276e-11
Rv2567	Rv2567	hypothetical protein	312	687	325	38	22	-3.18033	2.2652e-08
Rv2648	Rv2648	transposase	32	59	23	38	184	1.79116	0.0164456
Rv2659c	Rv2659c	prophage integrase	205	334	167	518	323	1.34762	0.0263813
Rv2662	Rv2662	hypothetical protein	964	1756	940	313	436	-1.22987	0.000422504
Rv2663	Rv2663	hypothetical protein	251	438	219	1422	892	2.4209	2.0658e-05
Rv2690c	Rv2690c	integral membrane protein	210	381	155	144	1784	2.04146	0.0309201
Rv2715	Rv2715	hydrolase	181	387	219	440	896	1.74523	1.63282e-05
Rv2731	Rv2731	hypothetical protein	556	1179	514	49	6	-3.66766	8.66124e-05
Rv2815c	Rv2815c	transposase	18	75	33	40	176	1.69302	0.0270618
Rv2840c	Rv2840c	hypothetical protein	4	30	35	155	229	3.28882	5.67226e-05
Rv2877c	Rv2877c	integral membrane protein	349	780	325	22	175	-1.84764	0.0253161
Rv2926c	Rv2926c	hypothetical protein	157	223	132	534	507	2.04087	9.24962e-06
Rv2927c	Rv2927c	hypothetical protein	46	158	152	279	1226	2.82206	0.000227206
Rv2949c	Rv2949c	chorismate pyruvate-lyase	54	192	169	50	1923	2.67025	0.0211556
Rv2953	Rv2953	trans-acting enoyl reductase	350	579	424	122	45	-1.75455	0.0174048
Rv3075c	Rv3075c	hypothetical protein	82	245	104	284	705	2.18177	3.32316e-05
Rv3090	Rv3090	hypothetical protein	107	201	115	223	355	1.45887	4.36148e-05
Rv3095	Rv3095	HTH-type transcriptional regulator	177	296	192	741	1200	2.51851	7.04614e-14
Rv3127	Rv3127	hypothetical protein	452	727	384	2025	778	1.93325	0.0083167
Rv3137	Rv3137	histidinol-phosphatase	21	47	19	570	375	4.45804	1.93854e-14
Rv3142c	Rv3142c	hypothetical protein	1277	2427	1350	56	481	-2.21647	0.00747724
Rv3177	Rv3177	peroxidase	447	734	433	448	1903	1.38102	0.035448
Rv3184	Rv3184	transposase	35	61	23	28	208	1.7485	0.0425532
Rv3186	Rv3186	transposase	33	61	37	30	199	1.58241	0.0496966
Rv3188	Rv3188	hypothetical protein	9	41	23	26	197	2.36413	0.00841798
Rv3189	Rv3189	hypothetical protein	386	629	346	42	104	-2.2088	1.97323e-06
Rv3190A	Rv3190A	hypothetical protein	1670	2702	1750	150	155	-3.21991	1.1158e-16
Rv3204	Rv3204	DNA-methyltransferase	1051	1867	1077	32	80	-4.09853	4.65201e-21
Rv3207c	Rv3207c	hypothetical protein	784	1328	853	1766	1599	1.2415	0.0064546
Rv3220c	Rv3220c	two component sensor kinase	4312	8236	4378	113	258	-4.42056	5.11754e-22
Rv3249c	Rv3249c	TetR family transcriptional regulator	169	268	184	1060	335	2.22551	0.0041338
Rv3267	Rv3267	hypothetical protein	93	232	134	308	575	1.9453	2.39012e-06
Rv3325	Rv3325	transposase	29	66	28	42	210	1.87897	0.0105312
Rv3334	Rv3334	MerR family transcriptional regulator	167	384	180	250	1784	2.24263	0.00468949
Rv3381c	Rv3381c	transposase	19	64	35	36	230	1.98289	0.0161883
Rv3431c	Rv3431c	transposase	98	162	99	1067	231	2.86709	0.000800709
Rv3474	Rv3474	transposase	41	74	43	40	208	1.46911	0.0460455
Rv3479	Rv3479	transmembrane protein	1854	3335	1725	55	698	-2.16327	0.0205461
Rv3485c	Rv3485c	short-chain type dehydrogenase/reductase	1184	2400	1271	248	667	-1.3997	0.00469234
Rv3520c	Rv3520c	coenzyme F420-dependent oxidoreductase	632	1219	618	27	53	-3.85683	4.79599e-21
Rv3549c	Rv3549c	short-chain type dehydrogenase/reductase	102	248	136	559	529	2.24347	5.97145e-07
Rv3552	Rv3552	CoA-transferase subunit beta	59	77	29	535	94	2.89414	0.00215636
Rv3675	Rv3675	membrane protein	171	259	166	38	29	-2.02412	8.61171e-05
Rv3679	Rv3679	anion transporter ATPase	116	284	222	41	2540	2.45513	0.0409978
Rv3693	Rv3693	membrane protein	430	927	366	30	28	-3.66806	1.19517e-13
Rv3723	Rv3723	transmembrane protein	34	76	50	41	336	1.96843	0.020212
Rv3727	Rv3727	oxidoreductase	5330	8648	5154	170	623	-3.53758	1.23338e-08
Rv3747	Rv3747	hypothetical protein	54	95	82	391	191	2.37023	0.00036125
Rv3750c	Rv3750c	excisionase	61	133	98	206	1814	3.39233	4.33539e-05
Rv3766	Rv3766	hypothetical protein	776	1409	750	207	483	-1.08869	0.0176339
Rv3776	Rv3776	hypothetical protein	645	1213	513	60	213	-2.08954	0.000512566
Rv3777	Rv3777	oxidoreductase	841	1829	865	22	327	-2.2583	0.0182606
Rv3798	Rv3798	insertion sequence element IS1557 transposase	2909	5486	2831	579	842	-1.90938	2.43875e-07
Rv3813c	Rv3813c	hypothetical protein	24	25	21	76	701	3.92174	4.26106e-06
Rv3816c	Rv3816c	acyltransferase	519	772	482	64	117	-2.27728	8.85661e-09
Rv3822	Rv3822	hypothetical protein	234	327	242	569	2103	2.51876	2.12739e-05
Rv3827c	Rv3827c	transposase	284	629	293	366	877	1.02984	0.0369849
Rvnc0014	Rvnc0014	small intergenic RNA	3	104	93	168	7000	4.91478	0.000132709
Rv3248c	sahH	adenosylhomocysteinase	134	401	282	1163	3808	3.43972	1.06281e-08
Rv2147c	sepF	cell division protein SepF	124	406	302	695	815	1.90203	0.000525017
Rv3042c	serB2	phosphoserine phosphatase SerB	90	173	119	221	184	1.15834	0.0212272
Rv2710	sigB	RNA polymerase sigma factor SigB	48	183	169	122	7166	4.26469	0.000291541
Rv3414c	sigD	ECF RNA polymerase sigma factor SigD	94	183	134	187	232	1.05663	0.00970056
Rv0724	sppA	protease IV SppA	207	383	226	1057	1239	2.5238	6.23957e-13
Rv0054	ssb	single-strand DNA-binding protein	12	46	31	62	136	2.10659	0.000552983
RVnc0046	ssr	10Sa RNA	14	240	256	10	30	-2.35774	0.030708
Rv2094c	tatA	Sec-independent protein translocase membrane-bound protein TatA	7	72	80	187	2527	4.32785	7.90814e-05
Rv2093c	tatC	Sec-independent protein translocase transmembrane protein TatC	45	83	69	71	602	2.42845	0.003742
Rv2185c	TB16.3	hypothetical protein	63	103	129	92	631	1.95851	0.0201324
Rv3208A	TB9.4	hypothetical protein	377	706	306	88	98	-1.7774	6.68761e-05
Rv0013	trpG	anthranilate synthase component II	1261	2279	1225	120	396	-2.20228	5.46543e-05
Rv3336c	trpS	tryptophan--tRNA ligase	53	149	70	224	322	2.06161	1.30453e-06
Rv3754	tyrA	prephenate dehydrogenase TyrA	582	1104	590	22	3	-4.82141	1.52382e-08
Rv1689	tyrS	tyrosine--tRNA ligase	50	128	84	578	115	2.47901	0.00566459
Rv0469	umaA	mycolic acid synthase UmaA	471	800	716	417	7946	2.56062	0.0133458
Rv1850	ureC	urease subunit alpha	103	237	114	775	147	2.1421	0.0189035
Rv1420	uvrC	excinuclease ABC subunit UvrC	563	982	472	69	74	-2.6903	3.36575e-10
Rv1398c	vapB10	antitoxin VapB10	11	242	183	581	7587	4.43222	0.000122744
Rv0277A	vapB25	antitoxin VapB25	17	55	23	287	72	3.00406	0.000467397
Rv3407	vapB47	antitoxin VapB47	15	153	201	214	3165	3.48717	0.00233188
Rv1397c	vapC10	ribonuclease VapC10	36	161	191	2	8993	3.9045	0.00908227
Rv0240	vapC24	ribonuclease VapC24	355	606	337	50	17	-2.92474	4.42796e-05
Rv3320c	vapC44	ribonuclease VapC44	1192	1895	1141	135	522	-1.72555	0.00474963
Rv3408	vapC47	ribonuclease VapC47	173	390	312	847	3016	2.95365	7.60001e-07
Rv0656c	vapC6	ribonuclease VapC6	251	344	192	658	1696	2.44511	1.0922e-06
Rv2895c	viuB	mycobactin utilization protein ViuB	22	35	20	1088	84	4.62236	7.72637e-06
Rv3219	whiB1	transcriptional regulator WhiB1	20	194	185	386	2130	3.2502	0.000892135
Rv1121	zwf1	glucose-6-phosphate 1-dehydrogenase	18	30	45	133	574	3.54627	1.7901e-06
Rv1447c	zwf2	glucose-6-phosphate 1-dehydrogenase	76	173	110	294	154	1.44439	0.0272358
MT_H37RV_V3(ng)493		intergenic RNA	238	442	231	6	16	-4.24305	1.1158e-16
MT_H37RV_V3(ng)883		intergenic RNA	90	157	98	2	6	-4.22458	1.00039e-10
MT_H37RV_V3(ng)593		intergenic RNA	87	181	99	2	10	-3.76964	2.76856e-09
MT_H37RV_V3(ng)251		intergenic RNA	165	334	177	11	11	-3.76317	4.61059e-14
MT_H37RV_V3(ng)599		intergenic RNA	43	79	35	1	7	-3.10583	5.37795e-05
MT_H37RV_V3(ng)1090		intergenic RNA	53	77	31	1	9	-2.86727	0.000485388
MT_H37RV_V3(ng)1		intergenic RNA	324	566	335	25	63	-2.76875	8.23115e-10
MT_H37RV_V3(ng)353		intergenic RNA	121	500	183	31	15	-2.69375	0.000205401
MT_H37RV_V3(ng)47		intergenic RNA	387	633	358	67	7	-2.66052	0.00715904
MT_H37RV_V3(ng)977		intergenic RNA	67	89	52	11	5	-2.48354	0.000429172
MT_H37RV_V3(ng)671		intergenic RNA	1098	1666	1035	188	108	-2.46984	2.4748e-05
MT_H37RV_V3(ng)148		intergenic RNA	161	326	186	13	51	-2.36244	5.43651e-05
MT_H37RV_V3(ng)344		intergenic RNA	180	394	180	17	57	-2.28903	4.74835e-05
MT_H37RV_V3(ng)916		intergenic RNA	312	393	288	28	76	-2.28591	1.01674e-05
MT_H37RV_V3(ng)503		intergenic RNA	198	341	161	42	20	-2.23421	0.000630301
MT_H37RV_V3(ng)545		intergenic RNA	1024	1920	1075	291	31	-2.11363	0.0387928
MT_H37RV_V3(ng)130		intergenic RNA	922	1814	1009	259	125	-2.01694	0.00171949
MT_H37RV_V3(ng)789		intergenic RNA	80	173	91	7	39	-1.87336	0.00799721
MT_H37RV_V3(ng)474		intergenic RNA	134	236	128	20	48	-1.845	0.000127419
MT_H37RV_V3(ng)169		intergenic RNA	81	206	87	30	20	-1.66604	0.00620951
MT_H37RV_V3(ng)374		intergenic RNA	205	398	223	40	91	-1.63141	0.000211557
MT_H37RV_V3(ng)991		intergenic RNA	346	538	297	122	38	-1.58952	0.0458065
MT_H37RV_V3(ng)1029		intergenic RNA	47	91	43	7	23	-1.54774	0.0149172
MT_H37RV_V3(ng)596		intergenic RNA	221	480	247	77	74	-1.50993	0.000690435
MT_H37RV_V3(ng)126		intergenic RNA	101	263	105	32	46	-1.45295	0.00339162
MT_H37RV_V3(ng)159		intergenic RNA	292	512	294	93	97	-1.43786	0.000468403
MT_H37RV_V3(ng)698		intergenic RNA	457	1088	629	120	333	-1.24602	0.0186866
MT_H37RV_V3(ng)443		intergenic RNA	415	588	381	122	181	-1.17996	0.00289337
MT_H37RV_V3(ng)826		intergenic RNA	363	751	398	172	141	-1.11809	0.0251087
MT_H37RV_V3(ng)435		intergenic RNA	148	197	123	177	503	1.40792	0.0104593
MT_H37RV_V3(ng)623		intergenic RNA	52	98	57	67	234	1.42607	0.018675
MT_H37RV_V3(ng)188		intergenic RNA	97	195	103	390	136	1.55401	0.0432147
MT_H37RV_V3(ng)1039		intergenic RNA	547	857	545	1808	926	1.57208	0.015685
MT_H37RV_V3(ng)1087		intergenic RNA	83	121	83	179	255	1.57677	4.74835e-05
MT_H37RV_V3(ng)413		intergenic RNA	143	240	134	594	203	1.73039	0.0244051
MT_H37RV_V3(ng)312		intergenic RNA	116	208	113	772	112	2.09338	0.0308427
MT_H37RV_V3(ng)881		intergenic RNA	178	304	197	1386	111	2.16017	0.0456835
MT_H37RV_V3(ng)597		intergenic RNA	10	37	19	28	140	2.18496	0.00538385
MT_H37RV_V3(ng)355		intergenic RNA	30	48	27	168	70	2.23859	0.00198815
MT_H37RV_V3(ng)216		intergenic RNA	91	158	93	777	48	2.26635	0.042623
MT_H37RV_V3(ng)366		intergenic RNA	69	97	55	62	708	2.40443	0.00809226
MT_H37RV_V3(ng)71		intergenic RNA	151	263	148	729	758	2.43927	1.09802e-09
MT_H37RV_V3(ng)534		intergenic RNA	387	692	449	3634	1355	2.7545	0.000127419
MT_H37RV_V3(ng)501		intergenic RNA	7	10	5	26	195	3.85347	8.73852e-06
MT_H37RV_V3(ng)502		intergenic RNA	23	37	23	812	215	4.52241	1.30762e-08
MT_H37RV_V3(ng)918		intergenic RNA	13	16	12	501	93	4.63017	2.32365e-07
MT_H37RV_V3(ng)414		intergenic RNA	1	14	3	866	121	6.3278	2.80899e-09
