# Supplementary material for: Path‐seq identifies an essential mycolate remodeling program for mycobacterial host adaptation
Source: Mol Syst Biol. 2019 Mar 4;15(3):e8584. doi: 10.15252/msb.20188584 (PMC6398593; doi:10.15252/msb.20188584)
Supplement: Supplementary file 3 — Dataset EV2 [file MSB-15-e8584-s003.xlsx]

## Sheet: Dataset Description
Significantly differentially expressed genes determined using DESeq2 of MTB from in vivo infection (isolated from bone marrow derived macrophages from MTB infected mice at 2, 8, and 24 h post infection) vs extracellular MTB (cultured in 7H9 broth for 2, 8, and 24 h) using Path-seq. Columns D-I of each worksheet are the rounded raw read counts from DuffyNGS.

## Sheet: 2h
transcript_id	gene_name	product	control_rep1	control_rep2	control_rep3	BMDM_rep1	BMDM_rep2	BMDM_rep3	log2 FC	q-value
Rv0694	mftD	mycofactocin system heme/flavin oxidoreductase MftD	1178	2192	3738	190	380	283	-3.23145	5.14301e-87
Rv0693	mftC	mycofactocin radical SAM maturase MftC	1881	4167	5897	436	620	526	-3.08872	3.1834e-124
Rv3109	moaA1	cyclic pyranopterin monophosphate synthase	404	809	1391	99	169	196	-2.66674	7.70174e-68
Rv0692	mftB	mycofactocin system protein MftB	2235	5408	6232	759	900	1017	-2.57179	3.14197e-70
Rv3110	moaB1	pterin-4-alpha-carbinolamine dehydratase	208	327	645	62	87	84	-2.4859	5.06908e-32
MT_H37RV_V3(ng)200		intergenic RNA	130	302	409	25	94	49	-2.39616	8.56511e-12
Rv1620c	cydC	cytochrome biosyntheisis ABC transporter ATP-binding protein/permease CydC	996	2145	2988	382	459	507	-2.38012	1.4847e-88
Rv3855	ethR	HTH-type transcriptional repressor EthR	351	764	1209	106	251	123	-2.36612	9.98858e-18
Rv1619	Rv1619	hypothetical protein	1461	2901	4338	567	620	791	-2.33159	1.48502e-77
Rv0840c	pip	proline iminopeptidase	731	1487	2267	254	372	425	-2.30692	5.27392e-113
Rv3113	Rv3113	phosphatase	166	301	569	54	87	119	-2.15252	2.66118e-22
Rv0839	Rv0839	hypothetical protein	729	1512	2149	261	459	453	-2.13261	1.82481e-69
MT_H37RV_V3(ng)910		intergenic RNA	65	130	265	15	49	45	-2.11772	2.64205e-09
Rv3111	moaC1	cyclic pyranopterin monophosphate synthase accessory protein	103	175	340	31	74	57	-2.05853	3.37335e-13
Rv1621c	cydD	cytochrome biosyntheisis ABC transporter ATP-binding protein/permease CydD	852	1678	2537	270	602	568	-2.04732	6.15783e-34
Rv3112	moaD1	molybdenum cofactor biosynthesis protein MoaD	48	103	171	24	33	31	-1.94301	4.31095e-10
Rv3252c	alkB	transmembrane alkane 1-monooxygenase AlkB	3367	7146	9886	1440	2861	2278	-1.85914	1.47205e-36
MT_H37RV_V3(ng)775		intergenic RNA	123	229	324	68	83	52	-1.84222	1.49778e-09
MT_H37RV_V3(ng)260		intergenic RNA	98	263	307	47	99	66	-1.79697	5.03901e-10
Rv0894	Rv0894	transcriptional regulator	1106	2459	3308	659	747	870	-1.78778	2.88478e-42
Rv1934c	fadE17	acyl-CoA dehydrogenase FadE17	94	144	244	47	48	63	-1.77091	1.52846e-10
Rv0691A	Rv0691A	electron carrier mycofactocin	975	2363	2937	640	673	790	-1.75072	7.76225e-27
Rv3339c	icd1	isocitrate dehydrogenase	1243	2845	4261	652	1294	889	-1.72881	1.44832e-21
Rv2989	Rv2989	transcriptional regulator	601	1271	2047	280	718	295	-1.7065	2.65133e-08
Rv1542c	glbN	hemoglobin GlbN	223	432	639	131	114	208	-1.68682	1.58101e-12
Rv2601	speE	spermidine synthase	254	584	765	177	166	213	-1.68387	4.0349e-16
Rv1225c	Rv1225c	hypothetical protein	370	860	1071	232	314	270	-1.683	2.20688e-21
Rv3270	ctpC	manganese/zinc-exporting P-type ATPase	990	1763	3099	501	801	817	-1.67947	1.31057e-52
Rv0396	Rv0396	hypothetical protein	91	195	280	45	74	82	-1.67905	2.11128e-13
Rv2849c	cobO	cob(I)alamin adenosyltransferase	310	529	932	164	225	259	-1.6562	3.15673e-28
Rv2085	Rv2085	hypothetical protein	88	151	266	35	76	72	-1.64477	9.1036e-10
MT_H37RV_V3(ng)911		intergenic RNA	25	65	98	16	24	22	-1.62618	2.86426e-05
Rv0690c	Rv0690c	hypothetical protein	494	1050	1541	309	441	409	-1.60949	8.73768e-37
Rv3269	Rv3269	hypothetical protein	201	417	783	92	194	230	-1.60281	3.33125e-12
Rv2761c	hsdS	type I restriction/modification system specificity determinant HsdS	458	894	1441	279	348	438	-1.59275	9.33112e-37
Rv0697	Rv0697	dehydrogenase	239	538	769	164	221	191	-1.5916	4.27082e-19
Rv2810c	Rv2810c	transposase	529	934	1554	274	396	508	-1.58618	1.11139e-31
Rv3149	nuoE	NADH-quinone oxidoreductase subunit E	583	1040	1830	338	454	553	-1.5665	1.25045e-36
Rv2277c	Rv2277c	glycerolphosphodiesterase	513	1112	1610	380	385	481	-1.54623	1.51228e-21
Rv1947	Rv1947	hypothetical protein	132	205	359	70	107	97	-1.5432	8.47594e-12
Rv2862A	vapB23	antitoxin VapB23	80	140	213	28	64	82	-1.52982	8.79721e-07
Rv3156	nuoL	NADH-quinone oxidoreductase subunit L	2160	3756	6397	1136	1803	2097	-1.52905	3.64723e-45
Rv2850c	Rv2850c	magnesium chelatase	588	1177	1878	349	558	554	-1.52852	1.28047e-45
MT_H37RV_V3(ng)939		intergenic RNA	106	193	269	43	115	68	-1.5254	1.98707e-06
Rv1576c	Rv1576c	phage capsid protein	356	659	1097	236	276	334	-1.51282	1.79701e-25
Rv1383	carA	carbamoyl-phosphate synthase small subunit	280	531	839	136	285	260	-1.50144	1.43861e-16
Rv2359	zur	zinc uptake regulation protein	426	886	1266	269	351	468	-1.46701	4.27283e-27
Rv2630	Rv2630	hypothetical protein	216	326	681	138	176	182	-1.46653	1.10367e-12
Rv1045	Rv1045	hypothetical protein	915	1828	2882	599	848	947	-1.44645	1.0729e-63
Rv1384	carB	carbamoyl-phosphate synthase large subunit	958	1955	2979	541	1113	860	-1.44349	1.16357e-18
Rv0695	Rv0695	mycofactocin system creatinine amidohydrolase family protein MftE	357	732	1172	224	361	374	-1.4426	1.54594e-30
Rv3162c	Rv3162c	integral membrane protein	57	104	144	34	40	54	-1.43631	2.08719e-06
Rv2848c	cobB	cobyrinic acid A,C-diamide synthase	328	628	1143	251	303	308	-1.43496	2.1309e-18
Rv1473A	Rv1473A	transcriptional regulator	181	339	569	128	154	175	-1.43407	2.59846e-16
Rv3095	Rv3095	HTH-type transcriptional regulator	597	1465	1901	314	897	444	-1.42989	8.70522e-07
Rv3335c	Rv3335c	integral membrane protein	507	909	1662	343	432	530	-1.42688	7.61393e-26
Rv3150	nuoF	NADH-quinone oxidoreductase subunit F	1317	2603	4092	892	1178	1396	-1.42302	2.8025e-61
Rv2360c	Rv2360c	hypothetical protein	538	1072	1550	372	367	621	-1.42156	8.12845e-14
Rv2552c	aroE	shikimate 5-dehydrogenase	79	133	207	38	96	34	-1.42012	0.00071167
Rv0487	Rv0487	hypothetical protein	465	793	1347	274	448	419	-1.41483	2.94499e-24
Rv3854c	ethA	monooxygenase EthA	3129	7510	10428	2172	2980	4020	-1.40763	3.64384e-30
Rv1290A	Rv1290A	hypothetical protein	135	330	455	114	125	147	-1.40744	1.37068e-11
Rv2341	lppQ	lipoprotein LppQ	66	133	174	35	66	62	-1.40007	5.68428e-07
Rv3605c	Rv3605c	hypothetical protein	110	227	328	60	133	95	-1.39892	6.61435e-08
Rv0937c	mku	non-homologous end joining protein Ku	1253	2772	3864	1005	945	1457	-1.39102	1.24303e-15
Rv0847	lpqS	lipoprotein LpqS	192	428	602	101	240	200	-1.3865	7.99624e-10
Rv0421c	Rv0421c	hypothetical protein	120	247	402	97	127	98	-1.38609	8.84752e-09
Rv1662	pks8	polyketide synthase	415	776	1309	299	367	431	-1.38329	5.98579e-26
Rv0410c	pknG	serine/threonine-protein kinase PknG	1543	3169	4821	905	1819	1547	-1.38228	3.63467e-22
Rv0069c	sdaA	L-serine dehydratase	727	1504	2347	475	769	795	-1.38146	2.83286e-43
Rv1382	Rv1382	hypothetical protein	126	248	390	55	161	126	-1.35977	2.54304e-06
Rv0409	ackA	acetate kinase	454	812	1447	287	493	438	-1.35801	1.93411e-20
Rv0691c	mftR	mycofactocin biosynthesis transcriptional regulator MftR	896	1835	2707	648	908	908	-1.35598	3.42391e-44
Rv3578	arsB2	arsenic transport integral membrane protein ArsB	179	397	521	136	226	103	-1.3543	3.10134e-05
Rv2086	Rv2086	hypothetical protein	67	120	171	39	55	69	-1.34457	1.03479e-06
Rv3212	Rv3212	hypothetical protein	550	1036	1642	357	701	377	-1.34233	5.66294e-08
Rv2922A	acyP	acylphosphatase	72	122	197	40	67	71	-1.33856	3.89907e-07
Rv2973c	recG	ATP-dependent DNA helicase RecG	244	471	773	192	237	239	-1.33454	1.50564e-16
Rv1582c	Rv1582c	phage protein	271	651	898	211	288	330	-1.32984	5.98468e-20
Rv1575	Rv1575	phage protein	198	318	518	154	138	177	-1.31951	4.39137e-08
Rv3741c	Rv3741c	oxidoreductase	814	1533	2240	538	915	701	-1.3169	8.16788e-17
Rv3494c	mce4F	Mce family protein Mce4	541	954	1542	393	560	468	-1.30019	1.33984e-16
MT_H37RV_V3(ng)921		intergenic RNA	178	292	502	97	179	189	-1.29602	8.36558e-11
Rv0890c	Rv0890c	HTH-type transcriptional regulator	875	1740	2782	639	1005	885	-1.29537	2.42236e-28
Rv1505c	Rv1505c	hypothetical protein	655	1410	2140	426	840	717	-1.29518	8.86293e-18
MT_H37RV_V3(ng)708		intergenic RNA	71	155	251	49	83	87	-1.28933	1.13733e-07
Rv2227	Rv2227	hypothetical protein	817	1480	2299	570	723	921	-1.28735	5.10563e-28
MT_H37RV_V3(ng)886		intergenic RNA	46	94	139	42	48	29	-1.28481	0.000930479
Rv2366c	Rv2366c	transmembrane protein	501	881	1455	343	529	504	-1.26694	1.51077e-23
MT3573.11	MT3573.11	hypothetical protein	77	173	266	74	62	97	-1.26185	1.11585e-05
Rv1881c	lppE	lipoprotein LppE	345	747	1222	275	439	373	-1.26179	2.24534e-16
Rv2919c	glnB	nitrogen regulatory protein P-II	595	1311	1777	468	655	670	-1.25517	7.07117e-28
Rv0893c	Rv0893c	S-adenosylmethionine-dependent methyltransferase	871	1588	2540	632	794	1029	-1.25194	8.56449e-27
MT_H37RV_V3(ng)273		intergenic RNA	40	81	109	32	40	35	-1.24454	0.000291034
Rv2364c	era	GTPase Era	701	1409	2197	587	720	776	-1.2422	6.55212e-27
Rv1256c	cyp130	cytochrome P450 Cyp130	170	369	657	148	205	208	-1.23944	5.02738e-12
Rv3151	nuoG	NADH-quinone oxidoreductase subunit G	1688	3398	5143	1293	1782	1975	-1.23893	3.85942e-64
Rv2307A	Rv2307A	hypothetical protein	80	204	263	66	85	112	-1.23437	3.70731e-07
Rv3730c	Rv3730c	hypothetical protein	502	967	1514	390	498	583	-1.23352	1.46049e-27
Rv1605	hisF	imidazole glycerol phosphate synthase subunit HisF	201	400	682	175	251	173	-1.2327	1.09521e-07
Rv2247	accD6	acetyl-/propionyl-CoA carboxylase subunit beta	1459	3124	4677	858	2316	1360	-1.23088	3.8401e-07
Rv3037c	Rv3037c	S-adenosylmethionine-dependent methyltransferase	113	206	311	74	152	79	-1.21765	0.00012548
Rv0696	mftF	mycofactocin biosynthesis glycosyltransferase MftF	595	1214	1889	438	599	813	-1.21712	3.54601e-21
Rv2524c	fas	fatty acid synthase	8179	16739	25236	5306	11955	7754	-1.21614	3.72102e-10
Rv1063c	Rv1063c	NTE family protein	437	872	1358	375	362	567	-1.21612	4.79617e-11
Rv3192	Rv3192	hypothetical protein	123	187	272	81	127	85	-1.20968	3.69499e-05
Rv2358	smtB	HTH-type transcriptional regulator SmtB	412	911	1259	321	443	537	-1.20961	3.60219e-22
Rv1503c	Rv1503c	conserved hypothetical protein	352	614	1114	252	396	393	-1.20371	2.90679e-17
Rv1949c	Rv1949c	conserved hypothetical protein	259	533	792	221	276	294	-1.19979	2.79823e-16
Rv1745c	idi	isopentenyl-diphosphate delta-isomerase	523	1118	1449	478	413	653	-1.19208	1.503e-08
Rv3157	nuoM	NADH-quinone oxidoreductase subunit M	1792	3789	5503	1450	1870	2341	-1.18834	3.41082e-36
Rv1948c	Rv1948c	hypothetical protein	357	765	1283	333	325	514	-1.18802	1.03259e-09
Rv1744c	Rv1744c	membrane protein	211	459	579	180	185	269	-1.18796	7.14818e-09
Rv2902c	rnhB	ribonuclease HII	642	1255	1973	511	888	507	-1.18794	3.08962e-07
MT_H37RV_V3(ng)973		intergenic RNA	77	160	240	54	90	96	-1.18794	3.57939e-07
Rv2966c	Rv2966c	methyltransferase	54	110	175	52	61	47	-1.187	0.000230764
MT_H37RV_V3(ng)567		intergenic RNA	261	575	792	182	265	393	-1.18414	3.8983e-10
Rv2987c	leuD	3-isopropylmalate dehydratase small subunit	348	635	1211	147	688	201	-1.18182	0.00690614
Rv2809	Rv2809	hypothetical protein	394	715	1164	295	425	453	-1.17582	1.86107e-22
Rv2228c	Rv2228c	multifunctional RNASE H/alpha-ribazole phosphatase/acid phosphatase	650	1277	1905	489	671	838	-1.17232	1.23065e-26
Rv1502	Rv1502	hypothetical protein	2354	5402	7518	1908	2662	3348	-1.1666	2.29334e-29
Rv1551	plsB1	acyltransferase PlsB	92	187	300	90	88	107	-1.16558	2.60067e-06
Rv2307B	Rv2307B	hypothetical protein	144	276	507	114	166	188	-1.16277	3.48854e-10
Rv2853	PE_PGRS48	PE-PGRS family protein PE_PGRS48	211	441	758	162	241	316	-1.1595	2.56037e-11
MT_H37RV_V3(ng)444		intergenic RNA	253	461	884	139	405	267	-1.15613	4.45658e-05
Rv2038c	Rv2038c	sugar ABC transporter ATP-binding protein	99	183	331	85	88	134	-1.15523	3.18879e-06
Rv1122	gnd2	6-phosphogluconate dehydrogenase	537	1086	1715	440	560	732	-1.15471	1.98848e-21
Rv0541c	Rv0541c	integral membrane protein	358	612	1040	258	383	416	-1.15368	1.05972e-17
Rv1971	mce3F	Mce family protein Mce3F	61	134	218	57	57	90	-1.1517	5.91019e-05
Rv1970	lprM	Mce family lipoprotein LprM	50	107	156	37	56	67	-1.14929	4.8273e-05
Rv3701c	egtD	histidine-specific methyltransferase EtgD	481	1025	1542	448	474	642	-1.14706	7.41911e-14
Rv3702c	egtC	amidohydrolase EgtC	189	407	594	157	206	259	-1.14262	9.88819e-13
Rv2801c	mazF9	mRNA interferase MazF9	110	187	281	72	110	127	-1.14219	2.51815e-07
Rv3179	Rv3179	hypothetical protein	543	1161	1651	450	576	749	-1.13844	2.95306e-20
Rv0976c	Rv0976c	hypothetical protein	107	208	365	107	104	129	-1.13472	2.73335e-06
Rv0393	Rv0393	hypothetical protein	130	242	389	108	138	152	-1.13255	2.16402e-09
MT_H37RV_V3(ng)461		intergenic RNA	63	104	170	30	91	55	-1.12943	0.00267029
Rv3432c	gadB	glutamate decarboxylase GadB	277	513	859	232	289	347	-1.12778	6.08184e-15
Rv3158	nuoN	NADH-quinone oxidoreductase subunit N	1443	2793	4504	1152	1676	1831	-1.12675	1.35124e-49
Rv3154	nuoJ	NADH-quinone oxidoreductase subunit J	1075	2207	3246	848	1079	1580	-1.12494	1.82012e-16
Rv2631	rtcB	RNA-splicing ligase RtcB	1047	2217	3137	875	1105	1452	-1.12342	4.6315e-23
Rv2610c	pimA	alpha-(1-2)-phosphatidylinositol mannosyltransferase	740	1281	2169	528	921	808	-1.12114	3.95212e-16
Rv2092c	helY	ATP-dependent DNA helicase HelY	564	1107	1816	493	703	635	-1.11938	4.26826e-18
Rv1137c	Rv1137c	hypothetical protein	55	99	120	38	59	50	-1.11795	0.00060766
Rv1755c	plcD	phospholipase C 4 plcD	170	320	480	125	159	240	-1.1171	3.81703e-08
Rv2365c	Rv2365c	hypothetical protein	24	55	74	20	32	24	-1.11706	0.00613382
Rv2339	mmpL9	transmembrane transport protein MmpL9	3362	7326	10573	2964	3641	4791	-1.11042	9.1352e-26
MT0868	MT0868	hypothetical protein	20	44	79	15	27	28	-1.10821	0.00833978
Rv0411c	glnH	glutamine-binding lipoprotein GlnH	708	1581	2197	560	885	997	-1.1062	2.04318e-23
Rv0252	nirB	nitrite reductase large subunit NirB	702	1473	2282	575	920	912	-1.10027	8.79602e-28
Rv2236c	cobD	cobalamin biosynthesis transmembrane protein CobD	66	115	222	50	97	59	-1.09836	0.000770736
Rv0065	vapC1	ribonuclease VapC1	744	1263	2030	562	638	1032	-1.09581	7.31129e-10
Rv1725c	Rv1725c	hypothetical protein	92	140	256	56	87	124	-1.09302	6.49138e-05
Rv1974	Rv1974	membrane protein	62	117	201	55	58	86	-1.09029	0.00011121
Rv3253c	Rv3253c	cationic amino acid transport integral membrane protein	663	1294	1902	477	782	896	-1.08929	2.15145e-20
Rv2866	relG	toxin RelG	216	410	648	194	173	314	-1.08825	5.56814e-06
Rv2855	mtr	mycothione reductase	1125	2361	3483	1013	1185	1593	-1.08714	2.3545e-19
Rv2040c	Rv2040c	sugar ABC transporter permease	393	703	1184	359	317	543	-1.08545	6.17764e-07
Rv0508	Rv0508	hypothetical protein	283	622	956	274	365	354	-1.08487	1.17056e-13
Rv2545	vapB18	antitoxin VapB18	36	68	118	37	37	38	-1.08136	0.00267743
Rv1679	fadE16	acyl-CoA dehydrogenase FadE16	259	459	907	238	271	351	-1.07915	4.17886e-09
Rv3742c	Rv3742c	oxidoreductase	864	2008	2612	627	1400	1010	-1.07808	5.43537e-08
Rv2747	argA	L-glutamate alpha-N-acetyltranferase	351	656	1055	267	446	428	-1.0778	5.94279e-16
Rv3089	fadD13	long chain-fatty-acid--CoA ligase FadD13	271	563	868	228	303	402	-1.07727	2.74612e-13
Rv3662c	Rv3662c	hypothetical protein	316	600	901	291	285	417	-1.07363	1.26087e-08
Rv1255c	Rv1255c	HTH-type transcriptional regulator	598	1250	1791	514	566	931	-1.07307	1.23296e-09
Rv3032A	Rv3032A	hypothetical protein	163	258	440	122	165	193	-1.07023	2.90633e-08
Rv2818c	csm6	CRISPR-associated protein Csm6	647	1385	2114	612	739	913	-1.06817	5.03223e-20
Rv3153	nuoI	NADH-quinone oxidoreductase subunit I	1011	1966	3252	827	1211	1417	-1.06665	2.29612e-30
Rv1506c	Rv1506c	hypothetical protein	775	1569	2517	731	901	1024	-1.06474	7.82339e-23
Rv2154c	ftsW	lipid II flippase FtsW	937	1805	2923	791	1087	1285	-1.05855	5.5313e-31
Rv0629c	recD	exonuclease V subunit alpha RecD	46	108	181	39	73	65	-1.0574	0.000404098
Rv1622c	cydB	cytochrome D ubiquinol oxidase subunit II CydB	1171	2673	3679	940	1393	1914	-1.0569	4.08619e-14
Rv2417c	Rv2417c	DegV domain-containing protein	201	296	632	164	245	202	-1.05658	3.33308e-06
Rv2918c	glnD	bifunctional uridylyltransferase/uridylyl-removing enzyme	443	980	1493	376	636	603	-1.05611	9.02727e-17
Rv1701	xerD	tyrosine recombinase XerD	449	778	1286	336	510	581	-1.05436	8.41942e-17
Rv2307c	Rv2307c	hypothetical protein	325	779	932	319	420	390	-1.05386	2.6645e-09
Rv1718	Rv1718	hypothetical protein	92	114	292	87	95	71	-1.05309	0.0036656
Rv2308	Rv2308	hypothetical protein	114	200	336	94	135	131	-1.05247	3.16052e-07
Rv2616	Rv2616	hypothetical protein	157	312	468	164	172	170	-1.05165	2.59487e-06
Rv2752c	Rv2752c	ribonuclease J	1918	3759	5944	1790	2002	2656	-1.05089	6.15005e-18
Rv1649	pheS	phenylalanine--tRNA ligase subunit alpha	1052	2248	3002	986	1223	1331	-1.05028	4.59581e-19
Rv1052	Rv1052	hypothetical protein	370	734	1114	353	371	506	-1.04858	1.08027e-10
Rv2005c	Rv2005c	universal stress protein	425	852	1426	350	371	774	-1.04608	1.8368e-05
Rv3756c	proZ	glycine betaine/carnitine/choline/L-proline ABC transporter permease ProZ	249	575	866	266	284	368	-1.04475	2.25538e-09
Rv0911	Rv0911	hypothetical protein	596	1102	1730	526	638	770	-1.04456	5.14472e-18
Rv3348	Rv3348	transposase	96	204	362	87	135	137	-1.04361	9.40788e-07
Rv3844	Rv3844	transposase	96	204	362	87	135	137	-1.04361	9.40788e-07
Rv2319c	Rv2319c	universal stress protein	81	170	271	61	104	126	-1.04002	1.12094e-05
Rv1107c	xseB	exodeoxyribonuclease VII small subunit	322	644	953	262	459	365	-1.038	6.08719e-10
Rv1798	eccA5	ESX-5 type VII secretion system protein EccA	1580	3110	4931	1394	1952	2102	-1.03542	2.0982e-44
Rv2617c	Rv2617c	transmembrane protein	234	541	776	253	282	317	-1.03406	2.4574e-09
Rv0470A	Rv0470A	hypothetical protein	78	117	256	77	87	73	-1.03325	0.00112937
Rv2609c	Rv2609c	membrane protein	376	637	1088	247	538	425	-1.03205	2.83681e-07
MT_H37RV_V3(ng)1086		intergenic RNA	140	383	417	86	275	171	-1.03118	0.00242014
Rv2482c	plsB2	glycerol-3-phosphate acyltransferase	1751	3526	5460	1599	1863	2622	-1.02943	1.05985e-16
Rv3328c	sigJ	ECF RNA polymerase sigma factor SigJ	236	420	649	193	315	235	-1.02726	3.54153e-07
Rv1711	Rv1711	RNA pseudouridine synthase	538	1009	1633	511	618	661	-1.02713	2.64916e-15
MT_H37RV_V3(ng)283		intergenic RNA	43	68	114	24	56	47	-1.02681	0.00458799
Rv3703c	egtB	iron(II)-dependent oxidoreductase EgtB	362	728	995	366	402	407	-1.024	1.6301e-08
Rv2229c	Rv2229c	hypothetical protein	317	629	1090	300	328	505	-1.02348	2.00397e-08
Rv3087	Rv3087	diacyglycerol O-acyltransferase	165	316	514	154	163	242	-1.02202	5.12776e-07
Rv1661	pks7	polyketide synthase	407	860	1326	378	453	640	-1.01916	4.26358e-12
Rv1917c	PPE34	PPE family protein PPE34	1498	3735	4693	1508	1539	2582	-1.01767	5.95935e-08
Rv2471	aglA	alpha-glucosidase AglA	424	870	1410	383	613	530	-1.01758	2.36747e-13
Rv1561	vapC11	ribonuclease VapC11	388	705	1175	361	395	532	-1.01673	1.2795e-10
Rv1509	Rv1509	hypothetical protein	651	1355	2032	601	651	1052	-1.01585	2.63353e-09
Rv0023	Rv0023	transcriptional regulator	127	208	374	97	155	154	-1.01524	7.85963e-07
Rv2246	kasB	3-oxoacyl-ACP synthase 2	1914	3788	5839	1409	3069	2201	-1.01428	1.75842e-08
Rv0678	Rv0678	hypothetical protein	793	1629	2370	664	873	1256	-1.01264	2.74538e-13
Rv2230c	Rv2230c	GTP cyclohydrolase	201	410	686	188	270	275	-1.01021	2.6344e-11
Rv2668	Rv2668	hypothetical protein	166	313	492	130	182	252	-1.00969	8.6152e-08
Rv3395A	Rv3395A	membrane protein	531	954	1489	426	671	644	-1.00936	8.58723e-17
Rv1713	engA	GTPase Der	145	321	492	137	244	147	-1.00911	0.000136634
MT_H37RV_V3(ng)786		intergenic RNA	92	152	301	72	141	90	-1.00263	0.000781816
Rv1326c	glgB	1,4-alpha-glucan branching protein	1442	2813	4573	1312	1716	2074	-1.00192	7.30773e-29
Rv1702c	Rv1702c	hypothetical protein	892	2006	2542	830	972	1386	-1.00086	2.73893e-11
Rv3531c	Rv3531c	hypothetical protein	603	1118	1784	2189	2408	3719	1.00071	1.69824e-10
Rv1912c	fadB5	oxidoreductase FadB	182	332	591	627	768	1230	1.00197	2.04721e-07
Rv0683	rpsG	30S ribosomal protein S7	488	1016	1498	1667	3059	2394	1.00352	4.50692e-11
Rv2284	lipM	esterase LipM	197	439	725	796	960	1405	1.00726	1.58746e-09
MT_H37RV_V3(ng)666		intergenic RNA	200	480	645	768	1173	1184	1.00769	4.34386e-15
MT_H37RV_V3(ng)990		intergenic RNA	98	213	324	377	607	509	1.00866	2.07967e-08
Rv0636	hadB	(3R)-hydroxyacyl-ACP dehydratase subunit HadB	1763	4082	5050	6617	9014	10421	1.00961	2.06683e-20
Rv1172c	PE12	PE family protein PE12	757	1431	2166	2981	2869	4527	1.0105	6.18038e-09
Rv3101c	ftsX	cell division protein FtsX	1269	2274	3686	4279	5282	7888	1.01215	5.51071e-13
Rv2985	mutT1	8-oxo-dGTP diphosphatase	1121	2193	3217	4144	4643	6903	1.01434	7.78526e-13
Rv2956	Rv2956	hypothetical protein	1177	2696	3780	5410	4489	8085	1.01554	1.33579e-06
MT_H37RV_V3(ng)679		intergenic RNA	32	55	67	100	131	164	1.01751	0.00070436
Rv3457c	rpoA	DNA-directed RNA polymerase subunit alpha	1652	3272	5021	6704	7550	9110	1.0181	1.52979e-18
Rv3002c	ilvN	acetolactate synthase small subunit	393	847	1221	1574	1790	2488	1.02182	2.34177e-13
MT_H37RV_V3(ng)422		intergenic RNA	28	79	91	111	163	217	1.02226	0.000378307
Rv3597c	lsr2	iron-regulated H-NS-like protein	157	360	545	542	1118	888	1.02342	1.19592e-07
Rv3621c	PPE65	PPE family protein PPE65	70	130	179	254	276	409	1.02553	8.32943e-06
Rv1909c	furA	ferric uptake regulation protein FurA	200	394	587	785	741	1351	1.02593	3.43301e-06
Rv0715	rplX	50S ribosomal protein L24	1017	2436	3254	4201	5552	6109	1.02618	1.64235e-22
MT_H37RV_V3(ng)8		intergenic RNA	279	769	862	1255	1535	1778	1.02716	1.86761e-09
Rv3033	Rv3033	hypothetical protein	171	333	499	661	693	1076	1.02729	4.53567e-08
Rv2000	Rv2000	hypothetical protein	345	715	1072	1252	1532	2385	1.02755	2.18787e-10
Rv0087	hycE	formate hydrogenase HycE	140	238	360	587	485	731	1.03005	3.00926e-05
MT_H37RV_V3(ng)771		intergenic RNA	129	299	482	594	633	900	1.03016	3.69749e-08
Rv3408	vapC47	ribonuclease VapC47	1457	3733	4545	6140	6991	10296	1.03037	1.17609e-10
MT2779	MT2779	hypothetical protein	811	1889	2514	2993	4863	4699	1.03064	5.32754e-21
Rv1810	Rv1810	hypothetical protein	271	519	787	1158	1187	1408	1.03131	1.01581e-09
Rv1627c	Rv1627c	nonspecific lipid-transfer protein	416	813	1199	1682	1764	2387	1.03139	8.74724e-12
MT_H37RV_V3(ng)1078		intergenic RNA	58	137	159	210	330	342	1.037	9.84256e-07
Rv1884c	rpfC	resuscitation-promoting factor RpfC	1156	2452	3444	4894	4448	7745	1.03723	5.76458e-08
Rv1543	Rv1543	oxidoreductase	1062	2283	3287	4282	4484	7271	1.03748	2.2449e-10
Rv3425	PPE57	PPE family protein PPE57	321	628	1036	1882	1185	1520	1.04109	0.000482701
Rv1099c	glpX	fructose 1,6-bisphosphatase	289	594	962	1278	1253	1847	1.0418	3.47749e-09
Rv1389	gmk	guanylate kinase	389	692	1099	1353	1808	2182	1.04534	7.13188e-22
Rv1388	mihF	integration host factor MihF	464	876	1477	1783	2444	2519	1.04684	1.84324e-25
Rv2416c	eis	enhanced intracellular survival protein	143	279	354	490	613	883	1.05807	1.76599e-08
Rv3459c	rpsK	30S ribosomal protein S11	374	854	1115	1557	2130	2029	1.05898	6.13633e-16
Rv3168	Rv3168	aminoglycoside phosphotransferase	790	1540	2245	2896	2999	5678	1.0602	1.33192e-07
Rv0685	tuf	elongation factor Tu	2278	5813	7507	8812	15390	14023	1.06241	1.27596e-15
Rv3280	accD5	propionyl-CoA carboxylase subunit beta	1272	2881	3772	5248	5980	8332	1.06471	3.785e-15
MT_H37RV_V3(ng)99		intergenic RNA	102	221	303	331	585	672	1.065	3.79094e-09
MT_H37RV_V3(ng)651		intergenic RNA	158	350	400	562	1033	739	1.06773	1.24471e-06
Rv0805	cpdA	3',5'-cyclic adenosine monophosphate phosphodiesterase CpdA	3040	7102	9162	12214	16086	19511	1.07208	1.39732e-24
MT_H37RV_V3(ng)923		intergenic RNA	21	43	74	61	156	146	1.07348	0.00267572
Rv0722	rpmD	50S ribosomal protein L30	142	197	446	483	806	663	1.07446	9.82753e-07
Rv0644c	mmaA2	cyclopropane mycolic acid synthase CmaA	561	1282	1836	2366	2922	3726	1.07619	5.91986e-21
Rv0721	rpsE	30S ribosomal protein S5	386	700	1141	1262	2672	1719	1.07682	3.30261e-07
Rv0091	mtn	bifunctional 5'-methylthioadenosine nucleosidase	50	125	196	191	362	373	1.07876	1.73699e-06
MT_H37RV_V3(ng)1124		intergenic RNA	141	318	427	553	751	916	1.07999	2.46296e-14
Rv1285	cysD	sulfate adenylyltransferase subunit 2	196	342	587	635	932	1301	1.08174	1.41984e-10
Rv0083	Rv0083	oxidoreductase	90	179	290	463	420	474	1.08245	9.81735e-06
Rv0705	rpsS	30S ribosomal protein S19	962	2221	3169	4794	4960	5582	1.08541	4.16196e-12
MT_H37RV_V3(ng)412		intergenic RNA	446	1146	1394	1875	2735	2848	1.08673	9.3162e-17
Rv0652	rplL	50S ribosomal protein L7/L12	91	181	324	289	694	532	1.0869	1.11585e-05
Rv3137	Rv3137	histidinol-phosphatase	177	384	626	736	1026	1153	1.08694	1.59085e-19
Rv2172c	Rv2172c	hypothetical protein	968	1903	2889	4228	4439	5562	1.08803	2.86144e-15
Rv0223c	Rv0223c	aldehyde dehydrogenase	526	1076	1640	1924	2298	4068	1.08947	7.48592e-09
MT_H37RV_V3(ng)623		intergenic RNA	47	74	113	158	199	257	1.09132	8.79784e-06
Rv3842c	glpQ1	glycerophosphoryl diester phosphodiesterase	2104	4161	5860	10507	7021	12931	1.0938	9.59749e-06
MT_H37RV_V3(ng)433		intergenic RNA	17	34	42	55	77	128	1.09562	0.00466966
MT_H37RV_V3(ng)297		intergenic RNA	39	75	97	163	161	228	1.09624	0.000101318
Rv3090	Rv3090	hypothetical protein	106	215	298	359	526	730	1.09806	4.34285e-09
Rv2171	lppM	lipoprotein LppM	376	696	1144	1729	1605	2160	1.09915	1.77935e-09
MT_H37RV_V3(ng)320		intergenic RNA	173	503	521	574	1855	817	1.09927	0.00195144
Rv3822	Rv3822	hypothetical protein	1919	5120	6426	9237	10023	14220	1.10184	6.54727e-12
Rv1687c	Rv1687c	ABC transporter ATP-binding protein	65	104	174	198	278	442	1.102	1.67442e-05
MT_H37RV_V3(ng)670		intergenic RNA	83	203	222	343	372	629	1.10326	1.21346e-05
MT_H37RV_V3(ng)804		intergenic RNA	75	193	247	356	395	555	1.10657	1.31401e-07
Rvns01	rnpB	Ribonuclease P RNA	147	305	468	465	1120	816	1.10675	1.30462e-06
Rv3540c	ltp2	lipid transfer protein	104	212	359	550	438	678	1.107	1.30282e-05
Rv0057	Rv0057	hypothetical protein	817	1631	2460	2995	4209	5346	1.10824	4.61037e-29
Rv3288c	usfY	hypothetical protein	191	421	634	1022	755	1322	1.10826	1.12578e-05
Rv3340	metC	O-acetylhomoserine sulfhydrylase	290	669	1102	1448	1664	1895	1.10901	6.39081e-14
MT_H37RV_V3(ng)657		intergenic RNA	424	906	1198	1445	2659	2484	1.10927	6.54618e-16
Rv0157	pntB	NAD(P) transhydrogenase subunit beta PntB	877	1738	2810	3602	4267	5768	1.11051	3.23655e-21
MT3080.1	MT3080.1	hypothetical protein	30	64	89	95	273	138	1.11322	0.00431647
Rv0723	rplO	50S ribosomal protein L15	748	1635	2528	3384	4142	4649	1.1144	1.57246e-25
Rv3574	kstR	HTH-type transcriptional regulator KstR	314	582	856	1226	1283	2065	1.11555	7.21708e-10
Rv0643c	mmaA3	methoxy mycolic acid synthase MmaA3	1324	3256	4279	5992	6661	9820	1.11801	1.45855e-13
Rv0714	rplN	50S ribosomal protein L14	1011	2321	3108	4085	5959	6386	1.11835	1.62524e-34
MT1957.1	MT1957.1	hypothetical protein	14	26	36	52	74	83	1.11948	0.00241429
Rv2560	Rv2560	hypothetical protein	247	573	760	862	1334	1981	1.11959	2.11023e-09
MT_H37RV_V3(ng)1106		intergenic RNA	73	205	242	339	573	427	1.12113	2.52691e-06
MT_H37RV_V3(ng)636		intergenic RNA	82	193	259	304	602	490	1.12191	1.10536e-07
MT_H37RV_V3(ng)641		intergenic RNA	77	143	222	261	455	443	1.12339	7.61239e-10
Rv1628c	Rv1628c	hypothetical protein	160	372	600	690	993	1170	1.12515	5.34602e-17
Rv0701	rplC	50S ribosomal protein L3	1577	3332	4878	6967	8544	9239	1.12753	2.44854e-28
Rv2035	Rv2035	hypothetical protein	117	255	363	491	513	927	1.1292	7.58355e-07
Rv0702	rplD	50S ribosomal protein L4	612	1187	1933	2741	3554	3103	1.13063	7.14063e-15
Rv2699c	Rv2699c	hypothetical protein	535	1020	1569	1985	2392	3864	1.13247	5.77777e-12
Rv0866	moaE2	molybdopterin synthase catalytic subunit 2	337	678	944	1582	1648	1797	1.13455	3.04261e-11
Rv0439c	Rv0439c	dehydrogenase/reductase	175	324	576	615	947	1241	1.13478	1.7365e-12
Rv0056	rplI	50S ribosomal protein L9	596	1278	1892	2343	3483	3873	1.13516	2.81352e-44
Rv2876	Rv2876	transmembrane protein	215	489	606	934	1090	1406	1.13836	2.93847e-13
MT_H37RV_V3(ng)1031		intergenic RNA	152	325	416	629	819	896	1.14073	5.74738e-15
Rv0320	Rv0320	hypothetical protein	90	164	257	369	384	598	1.14152	1.20535e-07
Rv2395B	aprB	acid and phagosome regulated protein AprB	306	633	936	1342	1609	1868	1.14154	2.98595e-21
Rv2840c	Rv2840c	hypothetical protein	723	1758	2181	3249	3867	4994	1.14204	5.35822e-17
MT_H37RV_V3(ng)1001		intergenic RNA	45	88	124	172	278	236	1.14261	1.06925e-06
Rv0058	dnaB	replicative DNA helicase	2712	5887	8429	11010	13864	19540	1.14417	4.36207e-22
Rv0706	rplV	50S ribosomal protein L22	165	286	440	601	1074	711	1.14417	2.3677e-07
Rv1036c	Rv1036c	transposase	20	42	88	89	130	174	1.14459	0.000314058
MT_H37RV_V3(ng)527		intergenic RNA	259	476	678	829	1745	1277	1.14567	7.90549e-09
Rv0062	celA1	cellulase CelA	122	265	498	458	1141	696	1.14574	2.74074e-05
Rv3248c	sahH	adenosylhomocysteinase	1902	4256	6042	8678	9786	12866	1.14632	3.50183e-21
MT_H37RV_V3(ng)1027		intergenic RNA	18	35	67	93	137	86	1.14741	0.00252832
Rv1646	PE17	PE family protein PE17	773	1348	2238	2834	3608	5125	1.14924	9.45178e-18
Rv0732	secY	preprotein translocase SecY	2972	6683	9290	12557	15689	21136	1.1503	8.47219e-25
MT_H37RV_V3(ng)1061		intergenic RNA	19	34	54	55	153	101	1.15243	0.00389427
Rv3416	whiB3	redox-responsive transcriptional regulator WhiB3	355	759	1005	1569	1660	2362	1.1528	5.89405e-13
MT_H37RV_V3(ng)525		intergenic RNA	100	186	300	287	799	537	1.15324	3.76384e-05
MT_H37RV_V3(ng)351		intergenic RNA	179	466	575	795	1300	1103	1.15449	1.81985e-11
Rv0090	Rv0090	membrane protein	23	51	61	96	98	189	1.155	0.00125649
Rv1397c	vapC10	ribonuclease VapC10	2362	5719	6972	12060	10699	16565	1.15576	1.53629e-09
Rv0249c	Rv0249c	succinate dehydrogenase membrane anchor subunit	1945	4471	5953	8530	9408	14657	1.15581	5.30609e-14
Rv1791	PE19	PE family protein PE19	138	350	495	512	1186	922	1.15898	1.9495e-07
Rv1885c	Rv1885c	chorismate mutase	600	1379	1859	2720	2861	4539	1.1604	4.7476e-12
Rv2645	Rv2645	hypothetical protein	26	60	110	147	189	167	1.16071	5.75003e-05
Rv2461c	clpP1	ATP-dependent CLP protease proteolytic subunit 1	1482	3559	4639	6871	7642	10918	1.16502	6.40148e-16
MT_H37RV_V3(ng)561		intergenic RNA	248	536	791	850	1971	1442	1.16693	1.58953e-08
MT2637.1	MT2637.1	hypothetical protein	57	106	167	186	296	435	1.16781	2.07147e-06
Rv1057	Rv1057	hypothetical protein	326	699	1062	1755	1586	2021	1.17	1.11371e-09
Rv1072	Rv1072	transmembrane protein	2602	6043	7785	10388	14856	18970	1.17356	2.10993e-24
Rv1819c	bacA	vitamin B12 transport ATP-binding protein BacA	567	1192	1738	2196	2914	4320	1.17381	3.00275e-16
Rv1094	desA2	acyl-ACP desaturase DesA	2947	7199	9535	14807	18446	17798	1.17616	2.94109e-18
Rv3341	metA	homoserine O-acetyltransferase	107	185	328	463	596	577	1.1777	2.57584e-11
Rv3841	bfrB	bacterioferritin BfrB	1975	4178	6114	10327	8380	13432	1.17825	3.0288e-09
Rv0125	pepA	serine protease PepA	371	822	1300	1533	2388	2644	1.17904	5.0469e-30
Rv3875	esxA	ESAT-6 protein EsxA	1402	3088	4011	5640	8576	8690	1.18011	3.44696e-34
Rv2395A	aprA	acid and phagosome regulated protein AprA	969	2149	2860	4356	5388	6161	1.18236	1.04842e-27
Rv0296c	Rv0296c	sulfatase	514	1042	1524	2074	2635	3597	1.18332	1.31415e-22
Rv3197A	whiB7	transcriptional regulator WhiB7	498	1202	1425	2508	2084	3904	1.18374	2.74277e-07
Rv3571	kshB	3-ketosteroid-9-alpha-hydroxylase reductase subunit	151	283	438	591	737	1044	1.18502	2.41907e-13
MTS1850	MTS1850	small intergenic RNA	1201	2645	3531	5379	6705	7590	1.18535	1.60172e-29
Rv2960c	Rv2960c	hypothetical protein	287	565	808	839	2426	1487	1.18909	6.74908e-06
MT_H37RV_V3(ng)1029		intergenic RNA	37	70	121	147	241	233	1.1915	2.67119e-07
Rv0009	ppiA	iron-regulated peptidyl-prolyl cis-trans isomerase PpiA	1872	4320	5618	8338	10914	12450	1.19298	2.44328e-32
Rv3518c	cyp142	cytochrome P450 monooxygenase Cyp142	543	1068	1742	2337	2527	4178	1.19423	1.92876e-12
MT_H37RV_V3(ng)811		intergenic RNA	109	287	356	415	1135	572	1.19478	0.000151284
Rv0682	rpsL	30S ribosomal protein S12	764	1671	2333	3014	4683	5272	1.1981	6.3483e-38
Rv0718	rpsH	30S ribosomal protein S8	881	1900	2765	4049	4957	5770	1.19909	6.24109e-33
Rv0157A	Rv0157A	hypothetical protein	481	925	1494	2032	2379	3424	1.19923	2.17193e-18
Rv3797	fadE35	acyl-CoA dehydrogenase FadE35	233	349	615	1004	1009	1261	1.19982	8.03011e-10
MT_H37RV_V3(ng)449		intergenic RNA	42	68	78	128	271	176	1.20014	0.000428524
Rv2912c	Rv2912c	TetR family HTH-type transcriptional regulator	68	114	180	261	317	431	1.20148	6.36869e-09
Rv0687	Rv0687	NAD-dependent oxidoreductase	330	632	1056	1295	1587	2667	1.20201	5.48756e-11
Rv3541c	Rv3541c	hypothetical protein	101	178	337	471	445	748	1.20362	3.28118e-07
MT_H37RV_V3(ng)827		intergenic RNA	465	1151	1309	1940	3011	3158	1.20502	7.69242e-18
Rv1198	esxL	ESAT-6 like protein EsxL	1743	3721	4979	8021	8477	12035	1.20773	3.16067e-17
MT_H37RV_V3(ng)1128		intergenic RNA	30	71	128	116	356	179	1.21196	0.00184995
Rv3633	Rv3633	hypothetical protein	1012	2228	3168	4416	5065	8128	1.21264	8.52351e-15
MT_H37RV_V3(ng)354		intergenic RNA	203	442	727	777	1714	1274	1.2167	1.84835e-09
MT_H37RV_V3(ng)159		intergenic RNA	137	361	443	593	1161	863	1.21901	7.99626e-09
Rv2034	Rv2034	ArsR family HTH-type transcriptional repressor	28	66	96	155	139	235	1.21924	8.07725e-05
MT_H37RV_V3(ng)1133		intergenic RNA	323	756	962	1513	1771	2328	1.21936	2.18044e-17
Rv0921	Rv0921	resolvase	70	143	302	352	450	562	1.21957	6.16745e-09
MT_H37RV_V3(ng)196		intergenic RNA	98	208	292	370	719	595	1.22283	2.62758e-10
Rv0504c	Rv0504c	hypothetical protein	589	1217	1649	2354	2800	4674	1.22435	2.16439e-12
Rv3136A	Rv3136A	hypothetical protein	747	1645	2216	3469	3769	5486	1.22485	6.94601e-17
Rv2122c	hisE	phosphoribosyl-ATP pyrophosphatase	17	31	72	80	126	128	1.22792	0.000215774
MT_H37RV_V3(ng)884		intergenic RNA	89	156	304	336	712	491	1.23511	5.12075e-07
MT_H37RV_V3(ng)365		intergenic RNA	27	68	93	93	353	136	1.23514	0.006238
MT_H37RV_V3(ng)184		intergenic RNA	111	242	375	465	715	841	1.23519	2.12722e-17
Rv2950c	fadD29	long-chain-fatty-acid--AMP ligase FadD29	5776	13943	17816	26402	40785	36553	1.23742	1.28757e-24
MT_H37RV_V3(ng)645		intergenic RNA	96	266	391	499	603	967	1.23748	1.64842e-08
Rv3052c	nrdI	NrdI protein	1878	4565	5920	9108	10132	15074	1.23994	1.43605e-16
MT_H37RV_V3(ng)340		intergenic RNA	454	1187	1795	1794	6132	2530	1.24511	0.00645816
MT_H37RV_V3(ng)317		intergenic RNA	257	571	829	1074	1677	1882	1.24533	1.83309e-29
MT_H37RV_V3(ng)732		intergenic RNA	114	282	431	383	1444	621	1.2456	0.000727038
Rv3924c	rpmH	50S ribosomal protein L34	646	1216	1915	2746	3229	4645	1.24567	9.14135e-21
Rv0953c	Rv0953c	oxidoreductase	90	128	273	376	405	610	1.24688	1.26498e-07
Rv0651	rplJ	50S ribosomal protein L10	76	114	215	217	659	356	1.24721	0.000252988
Rv3135	PPE50	PPE family protein PPE50	688	1336	2000	3130	3495	4668	1.2523	1.16432e-22
MT_H37RV_V3(ng)644		intergenic RNA	229	484	696	951	1244	1827	1.25313	1.04155e-15
Rv3169	Rv3169	hypothetical protein	288	632	819	1234	1544	2231	1.25822	3.08642e-16
Rv0240	vapC24	ribonuclease VapC24	190	362	608	949	889	1402	1.25831	2.44013e-10
Rv2352c	PPE38	PPE family protein PPE38	14	44	74	95	154	120	1.25903	0.00026022
Rv1908c	katG	catalase-peroxidase	1265	2473	3838	5722	6271	9383	1.25934	2.10512e-19
Rv1871c	Rv1871c	hypothetical protein	2765	6408	8035	14281	14651	19408	1.25977	9.61329e-17
Rv0668	rpoC	DNA-directed RNA polymerase subunit beta'	3079	5991	9580	14092	18494	19188	1.26067	5.98182e-49
Rv0997	Rv0997	hypothetical protein	111	255	369	570	656	825	1.2618	9.15472e-15
MT_H37RV_V3(ng)536		intergenic RNA	217	487	757	983	1522	1574	1.26388	1.342e-29
MT0525	MT0525	hypothetical protein	558	1148	1546	2254	2792	4481	1.26457	3.12191e-14
Rv3027c	Rv3027c	GCN5-like N-acetyltransferase	69	150	245	342	440	514	1.26476	1.13969e-13
MT_H37RV_V3(ng)962		intergenic RNA	59	159	168	218	614	354	1.2649	0.000147902
Rv3543c	fadE29	acyl-CoA dehydrogenase FadE29	126	219	373	596	544	915	1.26526	2.47464e-08
Rv0282	eccA3	ESX-3 secretion system protein EccA	1669	3738	5381	8365	9708	11905	1.26656	1.10559e-29
MT_H37RV_V3(ng)768		intergenic RNA	96	217	341	425	761	662	1.26885	4.19456e-13
Rv0289	espG3	ESX-3 secretion-associated protein EspG3	431	702	1314	1743	2384	2830	1.27099	5.61304e-25
Rv2564	glnQ	glutamine ABC transporter ATP-binding protein	231	500	709	997	1440	1670	1.27102	1.71875e-31
Rv2710	sigB	RNA polymerase sigma factor SigB	1787	3891	5692	7968	9990	14373	1.27109	1.3584e-24
MT_H37RV_V3(ng)600		intergenic RNA	29	67	80	79	333	170	1.27149	0.00359748
Rv2329c	narK1	nitrate/nitrite transporter	2456	5429	7017	10821	14043	18068	1.27244	8.15684e-31
Rv3892c	PPE69	PPE family protein PPE69	37	44	98	140	179	213	1.27245	1.01428e-05
Rv3528c	Rv3528c	hypothetical protein	992	2105	3049	4228	5158	8429	1.27459	1.67622e-15
MT_H37RV_V3(ng)635		intergenic RNA	82	250	288	332	866	651	1.27777	5.07096e-06
Rv2962c	Rv2962c	PGL/p-HBAD biosynthesis rhamnosyltransferase	210	443	668	853	1481	1471	1.28151	5.274e-24
Rv3053c	nrdH	glutaredoxin electron transport protein NrdH	973	2320	2929	4413	6583	6887	1.28167	3.18107e-33
Rv3679	Rv3679	anion transporter ATPase	2372	5493	7124	11385	13992	17583	1.28472	6.49455e-30
MT_H37RV_V3(ng)495		intergenic RNA	9	20	40	46	102	63	1.28644	0.00364846
MT_H37RV_V3(ng)1102		intergenic RNA	89	226	320	400	810	628	1.28856	1.60258e-09
Rv1037c	esxI	ESAT-6 like protein EsxI	1221	2636	3492	5979	6280	9006	1.28875	2.15723e-18
MT_H37RV_V3(ng)639		intergenic RNA	100	182	248	373	465	794	1.2905	3.59411e-08
Rv3619c	esxV	ESAT-6 like protein EsxV	1213	2620	3479	5946	6264	8968	1.29072	1.21476e-18
Rv0146	Rv0146	S-adenosylmethionine-dependent methyltransferase	451	736	1277	1848	2302	3044	1.29092	8.45352e-22
Rv0709	rpmC	50S ribosomal protein L29	372	765	1130	1481	3028	2143	1.29123	2.0112e-12
MT_H37RV_V3(ng)150		intergenic RNA	38	53	108	112	305	208	1.29153	0.000182932
Rv3521	Rv3521	hypothetical protein	189	397	570	851	1035	1488	1.2939	5.17692e-17
Rv0707	rpsC	30S ribosomal protein S3	473	955	1513	2144	3438	2823	1.29406	4.5177e-22
Rv2877c	Rv2877c	integral membrane protein	160	335	498	883	757	1214	1.29498	3.03268e-09
Rv1642	rpmI	50S ribosomal protein L35	82	157	250	400	505	501	1.29603	3.13298e-13
Rv3019c	esxR	ESAT-6 like protein EsxR	19	41	67	89	122	171	1.30079	1.92477e-05
MT_H37RV_V3(ng)895		intergenic RNA	33	60	91	132	175	255	1.3027	9.67838e-07
MT_H37RV_V3(ng)603		intergenic RNA	16	24	50	55	158	80	1.30273	0.00360196
Rv2429	ahpD	alkyl hydroperoxide reductase AphD	1189	2263	3376	5279	6597	8073	1.30348	8.82102e-42
MT0066.2	MT0066.2	hypothetical protein	245	550	705	1094	1658	1661	1.30572	1.99512e-26
MT_H37RV_V3(ng)209		intergenic RNA	57	97	165	178	469	350	1.31013	5.50315e-06
Rv2185c	TB16.3	hypothetical protein	779	1681	2404	3477	4212	6749	1.31254	5.91697e-17
Rv3554	fdxB	electron transfer protein FdxB	260	531	831	1325	1441	1915	1.31265	2.29244e-19
Rv1643	rplT	50S ribosomal protein L20	516	1033	1547	2784	2599	3584	1.31488	1.75932e-14
Rv2890c	rpsB	30S ribosomal protein S2	762	1516	2121	3561	4242	5163	1.31538	1.89895e-31
Rv2346c	esxO	ESAT-6 like protein EsxO	1598	3508	4530	7969	8367	12176	1.31649	1.77659e-18
Rv1174c	TB8.4	low molecular weight T-cell antigen	784	1881	2421	4003	4876	5947	1.3166	3.10932e-27
MT_H37RV_V3(ng)1052		intergenic RNA	566	1318	1615	1956	7793	2704	1.32305	0.0095046
MT_H37RV_V3(ng)316		intergenic RNA	178	578	727	1078	1631	1571	1.33049	9.4461e-13
Rv0286	PPE4	PPE family protein PPE4	617	1228	1911	2761	3806	4536	1.33232	5.15848e-57
MT_H37RV_V3(ng)409		intergenic RNA	49	88	121	188	337	281	1.33323	2.09731e-08
Rv3477	PE31	PE family protein PE31	1432	3011	4131	6915	7981	10834	1.34096	4.89886e-28
Rv2909c	rpsP	30S ribosomal protein S16	251	596	813	1277	1585	2068	1.34114	1.49672e-23
MT_H37RV_V3(ng)563		intergenic RNA	13	24	42	41	125	103	1.35175	0.00147658
MT_H37RV_V3(ng)338		intergenic RNA	24	46	72	140	128	170	1.35505	1.52937e-05
Rv3573c	fadE34	acyl-CoA dehydrogenase FadE34	80	177	312	415	451	859	1.3577	9.48747e-08
MT_H37RV_V3(ng)634		intergenic RNA	291	634	928	1316	1812	2521	1.35906	1.00258e-22
Rv1793	esxN	ESAT-6 like protein EsxN	1474	3209	4177	7495	7817	11919	1.36552	2.01268e-18
Rv3020c	esxS	ESAT-6 like protein EsxS	24	32	40	93	91	156	1.36692	0.000421943
MT_H37RV_V3(ng)207		intergenic RNA	568	1295	1736	2758	4254	3905	1.36728	1.24239e-32
Rv3913	trxB2	thioredoxin reductase	480	1040	1500	2380	2516	4427	1.37152	9.91732e-14
Rv0453	PPE11	PPE family protein PPE11	118	232	387	534	669	1081	1.37224	4.91257e-12
Rv1221	sigE	ECF RNA polymerase sigma factor SigE	1471	3133	4637	7037	9603	11341	1.37278	1.6876e-74
Rv2518c	ldtB	L,D-transpeptidase LdtB	615	1356	2128	3137	3881	5292	1.37382	1.41345e-29
Rv1641	infC	initiation factor IF-3	1078	2299	3104	5583	6537	7622	1.37478	3.14546e-32
Rv1402	priA	primosomal protein N'	63	114	191	339	326	470	1.38041	2.56992e-09
MT_H37RV_V3(ng)1123		intergenic RNA	140	357	408	700	1117	1009	1.38134	1.61713e-15
Rv1305	atpE	ATP synthase subunit C	2061	5423	6259	11957	11021	19833	1.38493	2.68223e-11
Rv1498A	Rv1498A	hypothetical protein	106	230	362	504	766	874	1.38534	2.53475e-23
Rv2119	Rv2119	hypothetical protein	169	323	491	830	847	1411	1.38738	1.70502e-12
Rv3047c	Rv3047c	hypothetical protein	109	217	400	513	766	950	1.3927	7.61803e-18
Rv2057c	rpmG1	50S ribosomal protein L33	26	57	81	179	134	207	1.39596	3.5355e-05
MT_H37RV_V3(ng)880		intergenic RNA	59	117	158	187	633	342	1.39814	7.40872e-05
Rv1009	rpfB	resuscitation-promoting factor RpfB	247	422	782	1096	1909	1504	1.39887	1.07701e-16
Rv3292	Rv3292	hypothetical protein	203	385	571	1092	1043	1487	1.39898	4.59921e-14
Rv1872c	lldD2	L-lactate dehydrogenase	7977	19425	22966	44575	48133	64654	1.40131	9.14135e-21
MT2423.1	MT2423.1	hypothetical protein	160	387	522	893	962	1482	1.40368	2.21045e-14
Rv1441c	PE_PGRS26	PE-PGRS family protein PE_PGRS26	22	48	68	139	140	161	1.40684	3.40478e-06
Rv3048c	nrdF2	ribonucleoside-diphosphate reductase subunit beta NrdF2	865	1952	2947	4134	5641	8270	1.4084	1.36562e-23
Rv0196	Rv0196	HTH-type transcriptional regulator	28	52	80	99	288	168	1.41141	0.000118195
Rv0251c	hsp	heat shock protein	65	123	160	251	376	546	1.41537	9.1469e-10
Rv2949c	Rv2949c	chorismate pyruvate-lyase	2028	4945	5918	10928	14734	14929	1.41725	6.22679e-30
Rv3846	sodA	superoxide dismutase	1296	3059	4049	6843	7929	11746	1.4174	4.70482e-23
MT_H37RV_V3(ng)712		intergenic RNA	90	189	268	516	497	719	1.41844	1.31198e-11
Rv0262c	aac	aminoglycoside 2'-N-acetyltransferase	68	167	226	440	415	589	1.41904	4.71274e-10
MT_H37RV_V3(ng)1104		intergenic RNA	259	560	683	797	3937	1384	1.41964	0.00855175
Rv2917	Rv2917	hypothetical protein	80	167	318	389	608	773	1.42081	1.35162e-13
Rv1169c	lipX	lipase LipX	685	1483	2210	3848	3825	6025	1.42179	5.29276e-18
Rv0667	rpoB	DNA-directed RNA polymerase subunit beta	5200	11078	16244	28321	34423	38091	1.4224	2.0413e-48
Rv0055	rpsR1	30S ribosomal protein S18	292	502	804	1150	1901	2146	1.42324	1.50709e-28
MT3223	MT3223	hypothetical protein	14	25	27	39	141	84	1.42358	0.00298215
MT_H37RV_V3(ng)243		intergenic RNA	186	368	646	696	2416	939	1.42493	5.47334e-05
Rv0086	hycQ	hydrogenase HycQ	86	157	276	504	485	636	1.42747	2.6344e-11
MT_H37RV_V3(ng)386		intergenic RNA	592	1369	1747	3138	4603	4012	1.42822	8.07268e-26
Rv2190c	Rv2190c	endopeptidase	1132	2242	3442	5582	7492	8506	1.43549	1.21204e-87
MT_H37RV_V3(ng)890		intergenic RNA	75	133	201	332	616	411	1.43724	3.53159e-09
MT_H37RV_V3(ng)987		intergenic RNA	144	372	485	792	1074	1329	1.43935	1.45319e-22
MT_H37RV_V3(ng)989		intergenic RNA	62	110	148	350	292	424	1.43955	1.43145e-07
MT_H37RV_V3(ng)856		intergenic RNA	188	491	501	923	1516	1481	1.43985	3.00277e-15
Rv3542c	Rv3542c	hypothetical protein	209	392	665	1183	999	1896	1.44248	4.00939e-10
Rv0634B	rpmG2	50S ribosomal protein L33	297	636	936	1431	2272	2278	1.44312	3.09747e-46
Rv3570c	hsaA	flavin-dependent monooxygenase oxygenase subunit HsaA	801	1670	2497	4282	4291	7449	1.44319	3.89879e-16
MT_H37RV_V3(ng)206		intergenic RNA	166	355	588	722	1992	966	1.44581	1.06684e-06
Rv2220	glnA1	glutamine synthetase	2813	6891	8511	15200	17848	25916	1.44618	2.93007e-23
Rv0315	Rv0315	beta-1,3-glucanase	567	990	1720	2473	4189	3960	1.45094	5.11696e-36
Rv3229c	desA3	stearoyl-CoA 9-desaturase	192	393	721	1074	1139	1943	1.45334	5.12798e-13
Rv0708	rplP	50S ribosomal protein L16	456	878	1293	2260	3081	3153	1.45441	8.02456e-49
Rv3505	fadE27	acyl-CoA dehydrogenase FadE27	82	163	230	377	458	776	1.45724	1.06176e-10
Rv0704	rplB	50S ribosomal protein L2	1619	3398	4983	9395	10694	11665	1.45826	5.81586e-33
Rv3417c	groEL1	chaperonin GroEL	666	1357	2035	2591	5041	5991	1.45871	1.67342e-20
MT_H37RV_V3(ng)1103		intergenic RNA	48	104	161	231	512	306	1.45933	3.84058e-07
MT_H37RV_V3(ng)89		intergenic RNA	7	9	16	33	38	53	1.45938	0.00292715
Rv2033c	Rv2033c	hypothetical protein	33	57	139	168	278	302	1.47073	3.81703e-08
MT2092	MT2092	hypothetical protein	7	19	24	33	73	83	1.47315	0.000899343
Rv3443c	rplM	50S ribosomal protein L13	274	581	765	1446	1749	2172	1.47722	7.92265e-30
MT_H37RV_V3(ng)728		intergenic RNA	55	159	191	198	1084	294	1.47947	0.00211764
Rv3750c	Rv3750c	excisionase	677	1844	2169	3933	5117	6361	1.4798	1.38995e-24
Rv3890c	esxC	ESAT-6 like protein EsxC	173	331	567	819	1220	1486	1.48002	5.71254e-30
Rv0990c	Rv0990c	hypothetical protein	73	134	220	276	567	631	1.48063	1.37445e-11
MT3580.2	MT3580.2	hypothetical protein	325	679	1020	1414	3037	2350	1.48125	4.4285e-17
MT_H37RV_V3(ng)480		intergenic RNA	507	964	1112	1678	6377	2630	1.48191	0.00180691
MT_H37RV_V3(ng)227		intergenic RNA	64	140	179	267	675	413	1.4832	2.75757e-07
MT_H37RV_V3(ng)1021		intergenic RNA	67	186	219	409	408	811	1.49136	6.4764e-08
MT2944	MT2944	hypothetical protein	189	442	556	1042	1232	1717	1.493	7.62574e-21
Rv0703	rplW	50S ribosomal protein L23	356	847	1154	2274	2378	3035	1.49486	4.67384e-22
MT_H37RV_V3(ng)656		intergenic RNA	161	312	478	734	1134	1363	1.50335	3.51254e-30
Rv1078	pra	hypothetical protein	1614	4080	4695	9130	10567	15683	1.5049	1.42056e-20
MT_H37RV_V3(ng)66		intergenic RNA	121	264	358	676	889	922	1.50497	6.73419e-26
MT3974.1	MT3974.1	hypothetical protein	51	81	100	142	518	283	1.50876	0.00010824
Rv3804c	fbpA	diacylglycerol acyltransferase/mycolyltransferase Ag85A	2643	6003	7741	14104	21300	19844	1.51202	3.11712e-44
MT_H37RV_V3(ng)56		intergenic RNA	77	185	321	449	687	791	1.51376	7.78571e-19
MT_H37RV_V3(ng)959		intergenic RNA	64	160	236	439	430	667	1.51536	2.24107e-11
Rv0288	esxH	ESAT-6-like protein EsxH	851	1847	2514	4560	5925	7333	1.53081	1.55124e-53
MT_H37RV_V3(ng)872		intergenic RNA	304	649	913	1094	3803	2013	1.53173	3.45968e-07
Rv0285	PE5	PE family protein PE5	37	76	135	206	350	294	1.534	3.43035e-11
Rv0551c	fadD8	fatty-acid--CoA ligase FadD8	241	489	819	1323	1468	2527	1.53594	3.95487e-16
Rv1790	PPE27	PPE family protein PPE27	98	222	306	642	624	876	1.54009	1.80107e-14
MT3631	MT3631	hypothetical protein	3	10	12	30	23	57	1.55082	0.00643741
MT_H37RV_V3(ng)998		intergenic RNA	46	98	134	182	616	281	1.55153	3.65246e-05
Rv3140	fadE23	acyl-CoA dehydrogenase FadE23	951	1902	3133	5556	5760	9188	1.55156	1.12153e-22
MT_H37RV_V3(ng)25		intergenic RNA	108	216	323	507	1067	742	1.55573	9.12942e-13
Rv3502c	Rv3502c	short-chain type dehydrogenase/reductase	159	269	421	785	822	1487	1.55748	1.08846e-12
Rv0084	hycD	formate hydrogenlyase HycD	52	119	196	382	389	475	1.56	2.04746e-12
MT_H37RV_V3(ng)896		intergenic RNA	30	81	155	202	330	383	1.56426	6.62054e-10
MT_H37RV_V3(ng)195		intergenic RNA	275	825	913	1368	3569	2436	1.56986	5.53131e-10
MT_H37RV_V3(ng)442		intergenic RNA	106	194	346	470	999	851	1.57331	3.22882e-15
MT_H37RV_V3(ng)715		intergenic RNA	185	414	532	1095	1215	1721	1.5766	8.75887e-22
Rv2442c	rplU	50S ribosomal protein L21	389	933	1264	2371	2764	3947	1.57937	1.32885e-27
Rv3648c	cspA	cold shock protein A	385	932	1228	2199	4431	2490	1.58072	9.64306e-12
Rv1284	canA	beta-carbonic anhydrase	324	792	1205	2079	2211	3817	1.58193	9.91459e-17
Rv3567c	hsaB	flavin-dependent monooxygenase reductase subunit HsaB	179	326	501	1025	961	1695	1.59351	4.86293e-14
MT_H37RV_V3(ng)1121		intergenic RNA	490	1030	1425	2551	3567	4554	1.59845	4.79261e-48
MT_H37RV_V3(ng)735		intergenic RNA	170	386	602	1117	1276	1667	1.60257	1.20605e-27
MT_H37RV_V3(ng)526		intergenic RNA	356	876	1159	1796	3306	3644	1.606	3.82076e-27
MT_H37RV_V3(ng)865		intergenic RNA	323	701	1053	1643	3561	2383	1.60816	5.85479e-16
Rv3503c	fdxD	ferredoxin FdxD	123	249	423	717	873	1264	1.61066	4.71514e-22
MT_H37RV_V3(ng)1011		intergenic RNA	42	83	142	224	326	437	1.61686	7.27513e-14
Rv2390c	Rv2390c	hypothetical protein	365	702	1030	2481	1919	3293	1.62119	2.93677e-13
Rv3517	Rv3517	hypothetical protein	152	399	581	1207	1065	1741	1.62274	1.43873e-13
Rv0560c	Rv0560c	benzoquinone methyltransferase	124	249	418	695	615	1774	1.62589	3.6568e-07
Rv1398c	vapB10	antitoxin VapB10	1931	4650	6115	12645	14679	18296	1.62601	8.54813e-40
MT_H37RV_V3(ng)130		intergenic RNA	278	677	945	973	4756	2733	1.63473	0.000534528
Rv0212c	nadR	transcriptional regulator NadR	623	1205	1796	4007	3272	6271	1.63668	3.22654e-14
Rv1536	ileS	isoleucine--tRNA ligase	2629	5493	8008	17373	16136	25651	1.64147	1.16684e-22
MT_H37RV_V3(ng)524		intergenic RNA	5	9	6	26	36	43	1.64213	0.00318091
Rv2563	Rv2563	glutamine ABC transporter permease	205	374	599	1024	1529	1870	1.64773	1.73446e-40
Rv0085	hycP	hydrogenase HycP	12	37	80	161	135	167	1.64956	2.02125e-05
Rv0287	esxG	ESAT-6 like protein EsxG	372	731	1097	2024	2582	3675	1.65247	1.53539e-35
Rv0054	ssb	single-strand DNA-binding protein	257	541	809	1516	2053	2375	1.65794	3.95219e-65
MT_H37RV_V3(ng)871		intergenic RNA	233	488	746	1055	2221	2383	1.66093	2.41842e-21
Rv3527	Rv3527	hypothetical protein	259	555	781	1641	1557	2890	1.66283	1.07052e-15
MT_H37RV_V3(ng)813		intergenic RNA	91	192	273	524	623	992	1.66466	3.88944e-17
MT3846	MT3846	hypothetical protein	6	33	35	53	197	84	1.67158	0.00122336
Rv1986	Rv1986	amino acid transporter	138	282	422	801	915	1530	1.67375	3.71452e-18
Rv1128c	Rv1128c	hypothetical protein	137	284	442	1028	787	1443	1.67489	8.79171e-12
MT3290.2	MT3290.2	hypothetical protein	5	12	20	24	134	40	1.69028	0.00460487
MT1432	MT1432	hypothetical protein	56	79	136	182	820	276	1.69296	0.000138731
Rv1980c	mpt64	immunogenic protein Mpt64	2808	7169	8594	20278	20178	30802	1.69879	7.45369e-23
Rv3874	esxB	ESAT-6-like protein EsxB	1885	4524	5404	11458	15902	18651	1.70344	1.86555e-48
Rv3460c	rpsM	30S ribosomal protein S13	669	1601	2135	4980	4773	7018	1.70635	9.54548e-24
MT_H37RV_V3(ng)278		intergenic RNA	286	740	975	1962	2628	3081	1.71643	2.79042e-43
Rv3613c	Rv3613c	hypothetical protein	575	1323	1691	4004	3784	6362	1.72058	3.25191e-20
Rv0867c	rpfA	resuscitation-promoting factor RpfA	553	1150	1622	3858	4271	4683	1.7227	9.2294e-36
Rv2959c	Rv2959c	rhamnosyl O-methyltransferase	1140	3010	3913	7154	10993	13364	1.72883	1.08765e-39
MT_H37RV_V3(ng)28		intergenic RNA	11	32	65	57	386	95	1.73104	0.00220803
MT_H37RV_V3(ng)488		intergenic RNA	30	50	59	144	253	209	1.73485	2.71021e-09
Rv3290c	lat	L-lysine-epsilon aminotransferase	1286	2696	4031	9856	7662	14230	1.74853	1.95037e-16
Rv0195	Rv0195	two component transcriptional regulator	77	149	257	546	559	806	1.7518	1.78643e-18
Rv3569c	hsaD	4,5:9,10-diseco-3-hydroxy-5,9, 17-trioxoandrosta-1(10),2-diene-4-oate hydrolase	264	514	845	1627	1847	3066	1.75471	1.32008e-23
Rv3544c	fadE28	acyl-CoA dehydrogenase FadE28	183	379	568	1198	1236	2145	1.75502	1.63797e-19
Rv0211	pckA	phosphoenolpyruvate carboxykinase	1914	3983	6045	12278	13672	21946	1.75872	3.11553e-32
MT_H37RV_V3(ng)993		intergenic RNA	741	1676	2157	5739	5141	7414	1.76248	3.62629e-22
Rv0469	umaA	mycolic acid synthase UmaA	2689	6096	8153	18988	19006	30227	1.76497	7.95789e-28
Rv3136	PPE51	PPE family protein PPE51	1230	2619	3704	7953	9701	12715	1.76916	2.16873e-62
Rv2347c	esxP	ESAT-6 like protein EsxP	1781	4401	5350	13064	12619	21394	1.77131	1.29094e-21
Rv1197	esxK	ESAT-6 like protein EsxK	1800	4441	5398	13208	12755	21654	1.77387	1.18606e-21
Rv3568c	hsaC	extradiol dioxygenase	285	564	1017	1959	1979	3573	1.77519	6.69792e-19
MT_H37RV_V3(ng)5		intergenic RNA	3	4	19	21	121	25	1.78264	0.00670994
Rv0991c	Rv0991c	hypothetical protein	455	869	1325	2041	3640	5942	1.78787	1.90139e-16
MT_H37RV_V3(ng)1051		intergenic RNA	32	81	89	239	308	310	1.79468	1.00699e-13
MT1839.1	MT1839.1	hypothetical protein	2	0	4	20	17	18	1.80455	0.00941128
MT3139.1	MT3139.1	hypothetical protein	476	1051	1463	2476	6280	4133	1.80487	9.3162e-17
Rv2389c	rpfD	resuscitation-promoting factor RpfD	215	439	692	1676	1514	2310	1.80579	2.39055e-21
Rv1144	Rv1144	oxidoreductase	1388	2981	3816	11287	8490	14695	1.8124	1.25825e-16
MTS2255	MTS2255	small intergenic RNA	326	850	1059	1749	7894	2531	1.81296	0.000621411
Rv0350	dnaK	chaperone protein DnaK	2179	4949	6809	11838	19011	29333	1.81317	3.25652e-25
MT_H37RV_V3(ng)1120		intergenic RNA	179	465	497	1190	1907	1778	1.81428	1.6704e-26
MT_H37RV_V3(ng)112		intergenic RNA	115	244	304	554	1040	1386	1.81672	2.08022e-17
Rv3219	whiB1	transcriptional regulator WhiB1	1578	3600	4602	9872	17858	14141	1.83413	1.73026e-36
Rv0720	rplR	50S ribosomal protein L18	107	195	387	714	1041	1108	1.83873	1.3987e-34
Rv1038c	esxJ	ESAT-6 like protein EsxJ	1508	3717	4521	11688	11090	19092	1.84224	2.24753e-22
MT_H37RV_V3(ng)487		intergenic RNA	191	427	669	1646	1339	2443	1.84865	2.60517e-16
Rv3891c	esxD	ESAT-6 like protein EsxD	351	696	977	2216	2646	3971	1.84869	2.12944e-35
Rv1792	esxM	esat-6 like protein esxM	1627	4010	4907	12633	12055	20824	1.84949	1.03541e-22
Rv0351	grpE	stress response protein GrpE	250	586	777	1467	2287	3413	1.85564	7.98411e-25
Rv3620c	esxW	ESAT-6 like protein EsxW	1469	3614	4399	11533	10897	18828	1.85983	1.32236e-22
Rv2058c	rpmB2	50S ribosomal protein L28	28	56	91	250	192	334	1.86017	2.36356e-09
MT_H37RV_V3(ng)583		intergenic RNA	514	1401	1503	4431	4045	6464	1.86416	5.42824e-19
MT_H37RV_V3(ng)311		intergenic RNA	46	102	151	431	368	489	1.86664	3.69388e-13
MT_H37RV_V3(ng)476		intergenic RNA	60	151	186	408	759	598	1.86905	1.57671e-18
Rv3534c	hsaF	4-hydroxy-2-oxovalerate aldolase	114	182	358	696	811	1458	1.88606	1.60154e-16
MT_H37RV_V3(ng)852		intergenic RNA	211	521	614	1405	2536	2158	1.90254	1.0076e-30
MT_H37RV_V3(ng)50		intergenic RNA	12	29	43	88	136	177	1.90852	1.85209e-09
MT_H37RV_V3(ng)1024		intergenic RNA	7	18	37	65	90	150	1.91855	1.99454e-06
Rv2450c	rpfE	resuscitation-promoting factor RpfE	71	128	224	407	1327	420	1.92506	9.72195e-07
Rv0950c	Rv0950c	hypothetical protein	390	855	1325	3215	3440	4702	1.93382	1.19646e-42
MT0576	MT0576	hypothetical protein	2	8	12	34	35	56	1.93923	0.000228331
Rv3453	Rv3453	conserved membrane protein	31	44	95	201	216	417	1.94273	6.00363e-10
MT_H37RV_V3(ng)588		intergenic RNA	20	60	109	224	264	362	1.94439	8.50488e-13
Rv3536c	hsaE	hydratase	135	300	450	1013	1126	1956	1.94483	1.15493e-22
MT1178	MT1178	hypothetical protein	182	382	515	1043	2547	1644	1.95125	1.76958e-17
Rv3535c	hsaG	acetaldehyde dehydrogenase	56	113	179	393	468	788	1.95218	5.95972e-18
Rv0700	rpsJ	30S ribosomal protein S10	1227	2811	3611	9641	11682	13622	1.95559	9.94885e-66
Rv2986c	hupB	DNA-binding protein HU	695	1441	1997	4765	6454	7958	1.95999	6.34359e-95
Rv3533c	PPE62	PPE family protein PPE62	92	207	284	812	717	1195	1.96195	1.97835e-18
MT3560	MT3560	hypothetical protein	7	15	15	38	110	75	1.96251	3.38117e-05
Rvnt06	thrT	tRNA-Thr	7	17	21	23	251	72	1.96666	0.00121636
Rv2441c	rpmA	50S ribosomal protein L27	508	1364	1621	4354	4663	7273	1.96904	2.71137e-28
Rv0053	rpsF	30S ribosomal protein S6	214	507	772	1720	2370	2681	1.96988	3.23416e-75
MT_H37RV_V3(ng)330		intergenic RNA	18	29	48	110	187	177	1.97071	1.06795e-11
Rv3462c	infA	translation initiation factor IF-1	429	1033	1095	2797	5761	4027	1.97242	1.60895e-21
Rv3556c	fadA6	acetyl-CoA acetyltransferase FadA	137	263	467	1346	975	1660	1.97258	3.31633e-15
Rv3174	Rv3174	short-chain dehydrogenase/reductase	13	23	41	86	97	245	1.98058	2.33806e-06
MT_H37RV_V3(ng)1138		intergenic RNA	54	98	156	370	486	617	1.98624	1.24298e-28
Rv1886c	fbpB	diacylglycerol acyltransferase/mycolyltransferase Ag85B	1264	2431	3725	9079	10933	15095	1.99288	1.53753e-68
MT_H37RV_V3(ng)16		intergenic RNA	12	24	38	100	139	136	2.00902	1.69556e-10
Rv2873	mpt83	cell surface lipoprotein	139	299	489	1138	1229	2056	2.01058	4.39915e-26
Rv1386	PE15	PE family protein PE15	412	796	1124	2820	3823	4649	2.01216	5.58439e-88
Rv0440	groEL2	molecular chaperone GroEL	1582	3390	5018	7686	21651	21844	2.01513	1.3291e-19
Rv3424c	Rv3424c	hypothetical protein	305	681	850	2947	2324	3699	2.02528	2.90654e-20
MT_H37RV_V3(ng)134		intergenic RNA	7	23	32	62	122	153	2.02656	1.20429e-07
Rvnt07	metT	tRNA-Met	60	164	200	449	912	766	2.03512	2.82357e-21
MT_H37RV_V3(ng)326		intergenic RNA	0	1	2	13	16	13	2.03942	0.00358
MT_H37RV_V3(ng)796		intergenic RNA	10	14	25	50	164	91	2.04231	9.16801e-06
Rv3516	echA19	enoyl-CoA hydratase EchA19	83	174	279	673	692	1350	2.05202	6.79846e-18
Rv3614c	espD	ESX-1 secretion-associated protein EspD	1562	3610	4591	13358	13144	22548	2.05923	1.12037e-30
Rv3558	PPE64	PPE family protein PPE64	253	605	800	2452	2183	3557	2.06005	2.62295e-25
MT_H37RV_V3(ng)749		intergenic RNA	48	115	191	420	556	786	2.06988	2.43677e-25
MT_H37RV_V3(ng)1036		intergenic RNA	137	354	454	1117	1585	2072	2.07869	2.66318e-42
Rv3418c	groES	chaperonin GroES	946	1963	2806	4402	13958	13113	2.08142	3.20922e-17
MT_H37RV_V3(ng)1012		intergenic RNA	37	90	139	312	426	634	2.08891	9.79431e-21
Rv0280	PPE3	PPE family protein PPE3	180	383	597	1978	1551	2230	2.09522	5.31414e-21
Rv2056c	rpsN2	30S ribosomal protein S14	4	13	19	74	55	81	2.09573	7.25263e-06
Rv3529c	Rv3529c	hypothetical protein	127	265	489	1235	1182	2121	2.13413	1.07533e-22
MT_H37RV_V3(ng)191		intergenic RNA	265	768	962	2084	7353	3115	2.13868	1.56086e-06
Rv1403c	Rv1403c	methyltransferase	225	424	689	2178	1944	2900	2.15328	5.71254e-30
Rv3553	Rv3553	oxidoreductase	89	146	272	942	663	1108	2.15331	2.25237e-15
MT_H37RV_V3(ng)945		intergenic RNA	680	1566	1888	4644	11463	7112	2.15506	4.80275e-22
MT_H37RV_V3(ng)1023		intergenic RNA	37	64	87	279	337	442	2.16815	4.30325e-22
Rv0116c	ldtA	L,D-transpeptidase LdtA	365	876	1295	3252	4138	6296	2.19109	5.05559e-46
Rv1682	Rv1682	hypothetical protein	390	736	1270	4432	3067	5636	2.21475	2.36556e-20
MT_H37RV_V3(ng)26		intergenic RNA	61	148	191	496	897	868	2.21498	9.34842e-36
MT_H37RV_V3(ng)79		intergenic RNA	88	222	245	790	1019	1378	2.22434	4.78018e-34
Rv0468	fadB2	3-hydroxybutyryl-CoA dehydrogenase	601	1220	1965	5976	5632	9525	2.24156	1.06086e-36
Rv3559c	Rv3559c	oxidoreductase	82	151	268	849	728	1272	2.24486	9.88862e-22
MT_H37RV_V3(ng)73		intergenic RNA	16	33	58	148	208	285	2.26048	2.22882e-16
Rv0082	Rv0082	oxidoreductase	17	25	60	238	153	229	2.26746	4.37164e-09
MT_H37RV_V3(ng)152		intergenic RNA	59	114	184	665	539	874	2.27167	5.53599e-20
Rv0336	Rv0336	hypothetical protein	729	1590	2171	8178	6636	11136	2.27718	7.54543e-30
Rv0515	Rv0515	hypothetical protein	757	1646	2264	8527	7001	11576	2.28679	4.19888e-31
Rv3230c	Rv3230c	stearoyl-CoA 9-desaturase electron transfer protein	61	106	201	641	636	895	2.31433	5.97722e-28
MT_H37RV_V3(ng)881		intergenic RNA	115	317	423	1304	2032	1656	2.31937	5.69249e-40
Rv1809	PPE33	PPE family protein PPE33	219	410	645	2055	2043	3667	2.32078	1.26459e-32
Rv3564	fadE33	acyl-CoA dehydrogenase FadE33	31	61	114	413	321	509	2.32793	7.11162e-16
Rv1404	Rv1404	transcriptional regulator	364	758	1087	3808	3751	5851	2.34645	1.58714e-45
MT_H37RV_V3(ng)75		intergenic RNA	4	10	11	49	63	78	2.34918	1.50264e-07
Rv0264c	Rv0264c	hypothetical protein	36	90	141	490	456	662	2.34972	1.04072e-22
MT_H37RV_V3(ng)88		intergenic RNA	7	13	16	66	90	103	2.35031	1.6892e-09
MT_H37RV_V3(ng)534		intergenic RNA	376	865	1082	3716	5024	5536	2.36797	1.13119e-102
MT_H37RV_V3(ng)1087		intergenic RNA	54	176	151	680	755	1070	2.38123	7.62574e-21
MT_H37RV_V3(ng)647		intergenic RNA	97	200	245	721	1804	1188	2.39454	4.01196e-22
Rv3557c	kstR2	HTH-type transcriptional regulator KstR2	200	441	691	2558	1972	3992	2.418	1.46645e-24
Rv3545c	cyp125	steroid C26-monooxygenase	239	511	856	2408	2849	5115	2.42459	5.51121e-36
MT_H37RV_V3(ng)455		intergenic RNA	251	561	745	2202	4845	3314	2.4291	7.99188e-35
Rv3513c	fadD18	fatty-acid--CoA ligase FadD18	87	132	236	694	893	1610	2.45013	3.67791e-25
Rv0263c	Rv0263c	hypothetical protein	50	136	222	803	690	1120	2.45679	3.55941e-23
MT_H37RV_V3(ng)74		intergenic RNA	7	7	17	59	96	94	2.45964	3.88038e-09
Rv3616c	espA	ESX-1 secretion-associated protein EspA	3094	6535	9149	34489	33435	59302	2.48399	2.71122e-45
MT3626	MT3626	hypothetical protein	647	1190	1839	6245	6954	12364	2.49385	8.69868e-45
Rv0516c	Rv0516c	anti-anti-sigma factor	451	734	1319	5277	4465	7331	2.5033	1.40187e-35
Rv3538	Rv3538	dehydrogenase	89	170	264	918	937	1873	2.50331	2.45135e-26
Rv1387	PPE20	PPE family protein PPE20	1124	2471	3625	13674	13978	20340	2.50433	7.70174e-68
Rv3563	fadE32	acyl-CoA dehydrogenase FadE32	33	56	99	408	330	646	2.53692	3.35796e-18
Rv0575c	Rv0575c	oxidoreductase	36	76	120	516	462	698	2.57812	2.59717e-26
MT2941	MT2941	hypothetical protein	1	6	9	38	62	58	2.60101	3.07178e-07
MT_H37RV_V3(ng)1026		intergenic RNA	19	28	55	177	236	431	2.61441	3.26264e-16
Rv3526	kshA	3-ketosteroid-9-alpha-hydroxylase oxygenase subunit	736	1423	2116	8030	8584	16142	2.62709	1.97481e-44
MT1585.1	MT1585.1	hypothetical protein	76	153	238	613	2488	991	2.64201	2.69907e-13
MT_H37RV_V3(ng)413		intergenic RNA	98	188	251	1247	1158	1809	2.66461	3.00649e-38
MT_H37RV_V3(ng)139		intergenic RNA	218	547	735	3020	3500	4670	2.6661	4.09782e-80
MT_H37RV_V3(ng)1039		intergenic RNA	863	2365	2597	12488	12114	21604	2.69101	4.39607e-39
Rv3561	fadD3	fatty-acid--CoA ligase FadD3	89	181	299	1432	1088	1903	2.6955	6.00547e-29
Rv3560c	fadE30	acyl-CoA dehydrogenase FadE30	30	81	157	699	458	931	2.70189	6.53443e-17
Rv3552	Rv3552	CoA-transferase subunit beta	69	137	229	1247	834	1501	2.76013	4.48092e-24
Rv3546	fadA5	acetyl-CoA acetyltransferase FadA	40	62	133	481	566	988	2.78428	2.34908e-28
Rv0193c	Rv0193c	hypothetical protein	475	933	1494	6267	6255	12514	2.80808	1.80397e-43
Rv3537	kstD	3-oxosteroid 1-dehydrogenase	173	368	548	2331	2493	4697	2.82559	1.42237e-44
Rv3530c	Rv3530c	oxidoreductase	80	201	272	1274	1132	2534	2.82599	1.51029e-27
Rv3746c	PE34	PE family protein PE34	14	38	44	267	234	400	2.84377	8.52238e-20
Rv2428	ahpC	alkyl hydroperoxide reductase subunit AhpC	1556	3836	4788	23824	24489	40429	2.85148	2.36436e-62
MT_H37RV_V3(ng)366		intergenic RNA	20	59	79	303	500	625	2.85455	1.16326e-34
Rv1805c	Rv1805c	hypothetical protein	714	1506	2031	10116	10980	16132	2.86112	1.79513e-91
Rv3615c	espC	ESX-1 secretion-associated protein EspC	1481	3381	4218	22131	21540	37635	2.86742	2.94637e-56
Rv3562	fadE31	acyl-CoA dehydrogenase FadE31	45	110	192	968	752	1420	2.91395	7.89392e-28
MT_H37RV_V3(ng)937		intergenic RNA	36	68	97	463	698	702	2.91871	6.55972e-61
Rv2875	mpt70	major secreted immunogenic protein Mpt70	134	254	372	2177	1884	3385	2.98146	1.52589e-44
Rv1808	PPE32	PPE family protein PPE32	95	181	257	1382	1519	2438	3.01167	5.87628e-60
MT_H37RV_V3(ng)1022		intergenic RNA	11	7	28	149	151	262	3.02375	8.80045e-14
Rv3532	PPE61	PPE family protein PPE61	92	173	280	1593	1471	2596	3.07928	1.05026e-48
MT_H37RV_V3(ng)724		intergenic RNA	43	117	138	786	928	1471	3.09722	1.67074e-47
Rv3551	Rv3551	CoA-transferase subunit alpha	48	103	151	1156	730	1400	3.1119	8.25665e-27
Rv3549c	Rv3549c	short-chain type dehydrogenase/reductase	103	232	347	2277	1620	3378	3.11299	2.46602e-34
MT_H37RV_V3(ng)49		intergenic RNA	44	86	103	679	792	1227	3.16773	1.37066e-48
Rv0081	Rv0081	HTH-type transcriptional regulator	17	18	46	425	252	364	3.19766	3.10209e-16
Rv1535	Rv1535	hypothetical protein	88	185	270	1547	2116	2420	3.23573	1.20047e-173
MT_H37RV_V3(ng)457		intergenic RNA	173	330	514	3065	3611	4844	3.24533	2.24474e-140
Rv1807	PPE31	PPE family protein	113	209	318	1793	2246	3580	3.25533	1.26949e-77
Rv3515c	fadD19	long-chain-fatty-acid--CoA ligase FadD19	146	271	486	2496	3104	5985	3.34535	1.35692e-53
Rv3550	echA20	enoyl-CoA hydratase EchA20	48	109	180	1543	1041	2015	3.46501	1.4635e-36
Rv1375	Rv1375	hypothetical protein	666	1455	2118	16817	15130	25187	3.4893	1.7303e-86
MT_H37RV_V3(ng)339		intergenic RNA	11	30	42	415	315	690	3.64022	1.50234e-27
MT_H37RV_V3(ng)456		intergenic RNA	155	387	506	3581	6933	5540	3.65083	2.50006e-111
MT_H37RV_V3(ng)408		intergenic RNA	142	363	442	4710	4391	6500	3.76264	2.74827e-89
MT_H37RV_V3(ng)535		intergenic RNA	5	22	41	261	397	740	3.85519	6.74619e-27
MT0124	MT0124	hypothetical protein	5	10	10	134	235	261	4.00453	9.66558e-29
MT_H37RV_V3(ng)138		intergenic RNA	54	78	129	1422	1778	1970	4.00651	7.14237e-134
Rv0467	icl1	isocitrate lyase	312	703	1111	18806	17523	30856	4.7029	5.46603e-145
Rv1131	prpC	methylcitrate synthase PrpC	285	624	811	17395	15927	31642	4.86881	4.41929e-124
Rv1129c	Rv1129c	transcriptional regulator	46	124	186	4431	3285	6533	4.97569	9.90748e-88
Rv1405c	Rv1405c	methyltransferase	156	269	433	15254	13509	23779	5.57735	4.29255e-181
Rv1806	PE20	PE family protein PE20	9	16	30	1661	1721	3118	6.34649	1.31312e-119
MT_H37RV_V3(ng)414		intergenic RNA	3	2	12	1558	1451	2013	7.3607	6.35761e-103
Rv1130	prpD	methylcitrate dehydratase PrpD	44	77	109	18645	18135	34071	7.77834	1.21639e-288

## Sheet: 8h
transcript_id	gene_name	product	control_rep1	control_rep2	control_rep3	BMDM_rep1	BMDM_rep2	BMDM_rep3	log2 FC	q-value
MTS0643	MTS0643	small intergenic RNA	48	41	33	1	1	0	-4.16982	4.88074e-13
MT0853	MT0853	hypothetical protein	34	25	17	0	1	0	-3.74768	3.2368e-09
MT3847	MT3847	hypothetical protein	18	33	18	0	1	0	-3.61996	1.76112e-08
MT_H37RV_V3(ng)794		intergenic RNA	32	36	16	1	1	0	-3.60059	3.19535e-09
MT_H37RV_V3(ng)1059		intergenic RNA	203	204	100	8	18	12	-3.5145	1.37996e-33
Rv3093c	Rv3093c	oxidoreductase	566	496	289	11	61	50	-3.40983	1.15496e-73
MT_H37RV_V3(ng)4		intergenic RNA	19	32	17	0	2	0	-3.37642	8.44927e-08
MT2586.1	MT2586.1	hypothetical protein	17	18	9	0	0	0	-3.26258	2.14583e-06
MTS1635	MTS1635	small intergenic RNA	176	164	102	10	20	13	-3.17267	5.05919e-28
MT1627	MT1627	hypothetical protein	452	446	273	22	50	53	-3.14362	3.38897e-62
MTS2873	MTS2873	small intergenic RNA	88	97	43	5	9	8	-3.02536	2.61653e-15
Rv0947c	Rv0947c	mycolyl transferase	12	16	8	0	0	0	-3.00239	1.85399e-05
MT_H37RV_V3(ng)934		intergenic RNA	39	39	20	2	6	0	-2.91008	5.5776e-08
MTS2822	MTS2822	small intergenic RNA	25	25	9	1	1	1	-2.87304	4.92957e-06
MT3962	MT3962	hypothetical protein	46	37	25	2	5	4	-2.77813	1.92413e-08
MT4041.2	MT4041.2	hypothetical protein	173	156	126	14	40	11	-2.69131	5.63562e-20
Rvnt31	valT	tRNA-Val	16	13	6	0	1	0	-2.66294	0.000135323
MT3491.1	MT3491.1	hypothetical protein	15	9	5	0	0	0	-2.65792	0.000206809
MTS0824	MTS0824	small intergenic RNA	28	23	15	1	3	2	-2.64735	5.47031e-06
Rv0841	Rv0841	transmembrane protein	137	107	93	12	21	16	-2.61262	2.52851e-17
MT0416	MT0416	hypothetical protein	60	40	24	2	7	7	-2.55259	3.5564e-08
MTS1310	MTS1310	small intergenic RNA	7	8	9	0	0	0	-2.53803	0.000429428
MT3958	MT3958	hypothetical protein	10	9	6	0	0	0	-2.53251	0.000441201
Rv2666	Rv2666	transposase	1983	1691	1129	120	363	347	-2.51523	1.48801e-112
MT4026.1	MT4026.1	hypothetical protein	26	28	10	1	5	1	-2.42817	4.03939e-05
MT_H37RV_V3(ng)795		intergenic RNA	10	10	4	0	0	0	-2.42091	0.000837668
MT_H37RV_V3(ng)176		intergenic RNA	16	29	14	2	1	3	-2.40383	6.39945e-05
MTS2977	MTS2977	small intergenic RNA	31	34	17	4	5	1	-2.3827	9.68411e-06
Rv2988c	leuC	3-isopropylmalate dehydratase large subunit	2289	2353	1341	200	517	401	-2.37204	2.01901e-124
Rv3192	Rv3192	hypothetical protein	230	181	111	14	43	42	-2.30616	1.40134e-22
MT4019	MT4019	hypothetical protein	11	14	3	0	0	1	-2.27942	0.00150941
MT_H37RV_V3(ng)1096		intergenic RNA	29	31	16	2	6	4	-2.19681	3.11003e-05
MT3014	MT3014	hypothetical protein	14	9	4	1	0	0	-2.18604	0.00232416
MT3959	MT3959	hypothetical protein	20	21	10	3	2	1	-2.14696	0.000495384
Rv3095	Rv3095	HTH-type transcriptional regulator	1466	1493	816	121	442	291	-2.13454	2.83185e-83
Rvnt17	leuX	tRNA-Leu	14	10	7	0	2	1	-2.12808	0.00208573
MT_H37RV_V3(ng)886		intergenic RNA	58	60	41	8	14	9	-2.12181	5.10716e-08
Rv2450c	rpfE	resuscitation-promoting factor RpfE	790	776	442	83	219	144	-2.11557	2.10383e-55
MT_H37RV_V3(ng)753		intergenic RNA	79	102	32	1	29	15	-2.11056	7.5579e-08
MT_H37RV_V3(ng)695		intergenic RNA	20	18	20	2	1	6	-2.08297	0.000397639
MT3510.1	MT3510.1	hypothetical protein	4	10	4	0	0	0	-2.07533	0.00473772
MT0726.1	MT0726.1	hypothetical protein	149	114	71	15	47	9	-2.07375	3.29904e-10
MT_H37RV_V3(ng)939		intergenic RNA	97	113	70	7	32	25	-2.06231	8.30512e-12
Rv2277c	Rv2277c	glycerolphosphodiesterase	1081	861	679	67	305	283	-2.05105	2.35561e-39
Rv1777	cyp144	cytochrome P450 Cyp144	906	705	528	62	238	222	-2.04772	6.39753e-44
Rv2989	Rv2989	transcriptional regulator	925	855	591	80	305	197	-2.04278	9.69691e-53
Rv2107	PE22	PE family protein PE22	637	621	405	47	177	187	-2.02236	2.9955e-38
MT_H37RV_V3(ng)935		intergenic RNA	21	21	19	4	5	1	-2.01829	0.000425621
MT3454	MT3454	hypothetical protein	18	21	10	1	5	2	-2.00172	0.000983787
Rvnt11	gluT	tRNA-Glu	14	7	8	1	1	1	-1.98801	0.00418842
Rv3454	Rv3454	conserved membrane protein	1978	1778	1155	165	577	514	-1.97582	2.49059e-77
MT1356	MT1356	hypothetical protein	5	7	10	0	2	0	-1.97242	0.00655225
MT1070	MT1070	hypothetical protein	8	3	5	0	0	0	-1.96948	0.00751917
Rv3485c	Rv3485c	short-chain type dehydrogenase/reductase	1476	1245	858	131	452	338	-1.9618	3.10123e-68
MT_H37RV_V3(ng)979		intergenic RNA	531	481	344	43	161	147	-1.95794	1.07417e-34
Rvnt40	proY	tRNA-Pro	7	7	5	0	1	0	-1.95582	0.00781768
Rvnt01	ileT	tRNA-Ile	13	4	5	1	0	0	-1.94035	0.00803742
MT_H37RV_V3(ng)1040		intergenic RNA	9	8	3	0	1	0	-1.93631	0.00854342
MT_H37RV_V3(ng)620		intergenic RNA	235	222	125	16	80	57	-1.90247	6.06871e-19
Rv0894	Rv0894	transcriptional regulator	1694	1564	1059	166	479	521	-1.88136	1.14821e-52
MT1232	MT1232	hypothetical protein	63	60	39	3	28	11	-1.86896	1.59499e-06
Rv2085	Rv2085	hypothetical protein	117	125	64	11	32	35	-1.86694	3.23713e-11
Rv3848	Rv3848	transmembrane protein	234	224	109	19	54	75	-1.84713	1.41549e-15
MT_H37RV_V3(ng)3		intergenic RNA	51	41	33	3	14	15	-1.81961	1.22783e-05
MT_H37RV_V3(ng)94		intergenic RNA	52	55	33	5	21	10	-1.81605	4.29938e-06
MT2617	MT2617	hypothetical protein	916	871	512	102	320	224	-1.80721	1.01862e-52
Rv2987c	leuD	3-isopropylmalate dehydratase small subunit	1123	1090	710	129	367	331	-1.80585	1.53538e-54
MT3024	MT3024	hypothetical protein	28	31	23	2	8	10	-1.79833	0.000257565
Rv1087A	Rv1087A	conserved hypothetical protein	184	135	113	18	63	41	-1.79087	3.27197e-13
MT_H37RV_V3(ng)775		intergenic RNA	200	167	109	15	57	62	-1.78645	2.25148e-14
Rv0542c	menE	2-succinylbenzoic acid--CoA ligase	311	296	166	33	103	81	-1.78538	2.14444e-23
MT_H37RV_V3(ng)784		intergenic RNA	52	49	25	5	17	10	-1.77722	1.48441e-05
Rv3126c	Rv3126c	hypothetical protein	524	441	346	45	177	168	-1.77493	9.89414e-26
Rv0590A	Rv0590A	MCE-family related protein	380	331	223	30	119	124	-1.77087	2.62269e-22
Rv2862A	vapB23	antitoxin VapB23	207	137	106	20	57	49	-1.7668	2.3529e-13
MT_H37RV_V3(ng)1068		intergenic RNA	85	75	74	11	40	16	-1.76367	1.66276e-07
MT_H37RV_V3(ng)236		intergenic RNA	25	37	15	1	5	12	-1.75882	0.000923382
MT_H37RV_V3(ng)1143		intergenic RNA	64	69	27	3	22	18	-1.75473	5.36084e-06
Rv0728c	serA2	D-3-phosphoglycerate dehydrogenase SerA	299	271	137	25	112	71	-1.73124	1.38733e-18
Rv0693	mftC	mycofactocin radical SAM maturase MftC	831	809	447	90	272	271	-1.68978	2.23093e-40
MT_H37RV_V3(ng)395		intergenic RNA	31	25	14	4	4	8	-1.68836	0.00138485
Rv2991	Rv2991	hypothetical protein	986	723	556	116	357	231	-1.66917	1.30584e-32
Rv0865	mog	molybdopterin biosynthesis protein	653	580	379	68	248	191	-1.66871	8.67891e-35
Rvnt08	trpT	tRNA-Trp	20	20	5	2	6	1	-1.65628	0.00900293
MT_H37RV_V3(ng)965		intergenic RNA	32	26	14	4	4	9	-1.65621	0.00156296
Rv3660c	Rv3660c	hypothetical protein	82	95	43	4	17	44	-1.62935	2.23476e-05
MT0506	MT0506	hypothetical protein	18	19	16	1	6	7	-1.62395	0.00434615
Rv3741c	Rv3741c	oxidoreductase	1276	1123	814	159	484	401	-1.62343	2.28829e-44
MT1537	MT1537	hypothetical protein	14	13	14	1	4	5	-1.62335	0.00856198
MT_H37RV_V3(ng)100		intergenic RNA	173	175	95	23	60	54	-1.61626	8.95227e-13
MT_H37RV_V3(ng)510		intergenic RNA	57	38	32	7	16	14	-1.60308	6.70295e-05
MT_H37RV_V3(ng)893		intergenic RNA	61	61	31	7	18	20	-1.60217	1.43524e-05
MT_H37RV_V3(ng)242		intergenic RNA	47	49	35	4	15	21	-1.59783	7.38672e-05
Rv2231B	vapB16	antitoxin VapB16	127	126	71	13	46	44	-1.59301	1.18589e-09
Rv3599c	Rv3599c	hypothetical short protein	37	35	23	5	13	10	-1.55994	0.000458677
Rv1503c	Rv1503c	conserved hypothetical protein	758	720	539	73	349	305	-1.54642	9.91902e-22
Rv3855	ethR	HTH-type transcriptional repressor EthR	289	276	143	26	140	78	-1.53652	2.84656e-14
MT_H37RV_V3(ng)751		intergenic RNA	190	145	76	21	64	49	-1.52614	2.24658e-10
MT2330.1	MT2330.1	hypothetical protein	104	110	75	15	51	32	-1.52101	3.52775e-08
Rv0847	lpqS	lipoprotein LpqS	349	390	179	44	155	113	-1.51745	5.23716e-19
Rv2381c	mbtD	polyketide synthetase	734	731	313	95	272	225	-1.51237	3.19909e-27
Rv0848	cysK2	cysteine synthase CysK	338	351	182	33	133	137	-1.50712	1.37999e-16
Rv0456A	mazF1	toxin MazF1	97	81	60	3	42	40	-1.50643	7.44923e-06
Rv2478c	Rv2478c	hypothetical protein	356	337	214	52	119	138	-1.49736	2.05832e-17
MT_H37RV_V3(ng)980		intergenic RNA	51	40	34	5	21	16	-1.48453	0.000190347
Rv2944	Rv2944	insertion sequence element IS1533 transposase	1204	1064	693	177	511	354	-1.48111	1.25689e-39
Rv3351c	Rv3351c	hypothetical protein	371	283	210	42	169	101	-1.47576	6.61409e-16
Rv1045	Rv1045	hypothetical protein	1619	1405	1045	220	670	584	-1.47374	2.8287e-38
MT2736.1	MT2736.1	hypothetical protein	155	146	84	24	58	49	-1.471	4.99885e-10
MT_H37RV_V3(ng)491		intergenic RNA	53	67	34	7	20	24	-1.46894	6.49217e-05
Rv2906c	trmD	tRNA (guanine-N1)-methyltransferase	1149	1118	659	169	498	374	-1.46614	2.18048e-44
Rv3339c	icd1	isocitrate dehydrogenase	2302	2331	1300	289	1026	845	-1.46274	2.45137e-55
MT3131.1	MT3131.1	hypothetical protein	36	32	20	6	12	9	-1.46254	0.00141199
Rv2662	Rv2662	hypothetical protein	1221	1041	754	164	518	420	-1.45726	2.30511e-36
Rv0849	Rv0849	MFS-type transporter	389	381	203	38	156	158	-1.45595	6.27157e-17
MT3378	MT3378	hypothetical protein	323	278	179	39	121	119	-1.45388	2.48927e-16
Rv2542	Rv2542	hypothetical protein	1942	1678	1041	263	741	663	-1.45337	1.41779e-51
Rv0694	mftD	mycofactocin system heme/flavin oxidoreductase MftD	475	431	236	55	186	168	-1.45127	5.36511e-22
Rv2451	Rv2451	hypothetical protein	1489	1254	960	168	633	603	-1.44708	1.0377e-26
MT2007	MT2007	hypothetical protein	207	165	102	23	88	59	-1.44425	4.73868e-11
Rv3360	Rv3360	hypothetical protein	1071	976	573	139	481	340	-1.43842	3.30813e-39
Rv2274c	mazF8	toxin MazF8	219	189	126	30	72	87	-1.43802	2.55449e-11
Rv3641c	fic	cell filamentation protein Fic	623	566	334	90	251	207	-1.43527	3.10405e-28
Rv3113	Rv3113	phosphatase	215	208	123	22	83	94	-1.43456	3.17771e-11
MT3210	MT3210	hypothetical protein	33	30	18	3	10	13	-1.43421	0.0026822
MT_H37RV_V3(ng)1060		intergenic RNA	105	98	79	19	45	36	-1.43322	2.84542e-07
MT0726	MT0726	hypothetical protein	215	208	153	30	99	85	-1.42479	2.96613e-12
MT_H37RV_V3(ng)754		intergenic RNA	290	231	125	36	120	76	-1.42	4.67376e-13
MT1849.1	MT1849.1	hypothetical protein	32	47	24	5	17	13	-1.4116	0.00108502
Rv2848c	cobB	cobyrinic acid A,C-diamide synthase	485	424	304	70	230	156	-1.40963	1.563e-20
Rv2524c	fas	fatty acid synthase	11058	10574	5544	1660	4661	3538	-1.40681	1.08614e-75
MT2168	MT2168	hypothetical protein	29	28	18	6	8	9	-1.4068	0.0041239
Rv0521	Rv0521	methyltransferase/methylase	84	73	42	12	29	28	-1.40673	1.0005e-05
Rv2398c	cysW	sulfate ABC transporter permease CysW	1054	1125	621	141	481	434	-1.404	5.86042e-34
Rv2601	speE	spermidine synthase	551	480	245	63	200	204	-1.40327	1.07521e-19
Rv3114	Rv3114	hypothetical protein	491	445	330	61	241	191	-1.39302	5.09825e-19
Rv3740c	Rv3740c	diacyglycerol O-acyltransferase	2290	2201	1304	342	1061	781	-1.39294	1.16529e-57
Rv2087	Rv2087	conserved hypothetical protein	39	26	26	4	16	12	-1.3882	0.00220004
MT0991	MT0991	hypothetical protein	41	26	25	6	14	11	-1.388	0.00207857
MT0868	MT0868	hypothetical protein	42	41	20	6	21	8	-1.38093	0.00161368
MT2518.1	MT2518.1	hypothetical protein	41	31	14	3	18	8	-1.37836	0.00421956
Rv1008	tatD	deoxyribonuclease TatD	335	328	209	58	180	91	-1.37826	6.9587e-14
Rv3384c	vapC46	ribonuclease VapC46	125	113	72	20	55	39	-1.37511	9.30181e-08
Rv2552c	aroE	shikimate 5-dehydrogenase	77	88	40	16	29	26	-1.36247	2.37943e-05
Rv2331A	Rv2331A	hypothetical protein	225	226	133	31	138	59	-1.35892	9.53335e-10
Rv3110	moaB1	pterin-4-alpha-carbinolamine dehydratase	234	183	134	35	92	81	-1.35889	2.97608e-11
Rv3109	moaA1	cyclic pyranopterin monophosphate synthase	537	472	288	59	137	268	-1.35849	0.000372814
Rv0666	Rv0666	membrane protein	145	114	62	15	48	56	-1.35151	4.91767e-07
Rv0816c	thiX	thioredoxin ThiX	587	469	356	90	221	231	-1.34779	3.32298e-18
MT_H37RV_V3(ng)310		intergenic RNA	382	284	209	62	157	113	-1.34477	2.30645e-14
Rv2761c	hsdS	type I restriction/modification system specificity determinant HsdS	531	487	320	71	255	206	-1.33597	2.23934e-21
MT3858	MT3858	hypothetical protein	212	210	123	27	98	88	-1.33488	3.43004e-11
Rv3094c	Rv3094c	hypothetical protein	1245	1100	585	139	599	431	-1.33378	7.49619e-28
Rv1723	Rv1723	hydrolase	411	391	236	56	188	165	-1.32973	2.32719e-18
Rv2364c	era	GTPase Era	1357	1186	769	204	616	485	-1.32871	9.20278e-39
MT_H37RV_V3(ng)1086		intergenic RNA	217	189	123	26	112	73	-1.32468	1.79372e-10
Rv3607c	folB	dihydroneopterin aldolase	820	735	443	133	371	273	-1.32438	1.07947e-28
Rv1199c	Rv1199c	insertion sequence element IS1081 transposase	8790	7615	5219	1457	4252	2808	-1.32208	5.97033e-42
Rv2512c	Rv2512c	insertion sequence element IS1081 transposase	8790	7615	5215	1457	4252	2808	-1.3217	5.51792e-42
Rv3023c	Rv3023c	transposase	8787	7614	5213	1457	4252	2808	-1.32128	5.60124e-42
Rv1047	Rv1047	transposase	8794	7620	5217	1459	4258	2811	-1.32053	6.57405e-42
Rv3115	Rv3115	transposase	8794	7620	5217	1459	4258	2811	-1.32053	6.57405e-42
Rv0591	mce2C	Mce family protein Mce2C	319	289	169	51	131	118	-1.31704	1.19226e-14
Rv0918	Rv0918	hypothetical protein	192	143	109	23	95	60	-1.31528	1.04117e-08
MT_H37RV_V3(ng)912		intergenic RNA	348	318	200	47	144	152	-1.31313	1.69484e-14
Rv2269c	Rv2269c	hypothetical protein	133	136	94	23	76	45	-1.31187	9.43041e-08
Rv3862c	whiB6	transcriptional regulator WhiB6	105	101	57	16	46	39	-1.30571	1.95699e-06
Rv0115	hddA	D-alpha-D-heptose-7-phosphate kinase HddA	1302	1064	645	174	453	553	-1.30457	3.54917e-21
Rv2966c	Rv2966c	methyltransferase	85	109	45	16	39	34	-1.30443	1.33878e-05
Rv3578	arsB2	arsenic transport integral membrane protein ArsB	286	305	174	38	124	145	-1.29874	9.31064e-12
Rv2898c	Rv2898c	hypothetical protein	53	41	17	4	23	14	-1.29256	0.00270908
MT_H37RV_V3(ng)714		intergenic RNA	113	103	56	18	54	33	-1.29221	2.47863e-06
MT_H37RV_V3(ng)383		intergenic RNA	27	32	23	9	8	10	-1.29055	0.00785355
Rv0727c	fucA	L-fuculose phosphate aldolase FucA	396	364	239	57	176	172	-1.2888	5.69646e-16
Rv1949c	Rv1949c	conserved hypothetical protein	515	496	281	55	220	257	-1.2878	1.74342e-13
Rv3637	Rv3637	transposase	117	85	57	10	58	37	-1.28739	1.17565e-05
MT0806	MT0806	hypothetical protein	85	72	61	11	40	37	-1.2867	2.98956e-05
Rv2248	Rv2248	hypothetical protein	631	591	363	99	294	247	-1.28651	3.09891e-24
Rv1582c	Rv1582c	phage protein	588	491	284	73	259	220	-1.2848	5.32989e-20
Rv0253	nirD	nitrite reductase small subunit NirD	332	284	183	43	161	123	-1.28224	4.78519e-14
Rv1068c	PE_PGRS20	PE-PGRS family protein PE_PGRS20	55	32	27	7	15	20	-1.27511	0.00228214
MT_H37RV_V3(ng)175		intergenic RNA	97	88	58	12	63	25	-1.27396	3.85064e-05
MT_H37RV_V3(ng)870		intergenic RNA	37	45	32	4	16	25	-1.269	0.00280678
MT1040.1	MT1040.1	hypothetical protein	129	107	80	17	63	50	-1.26379	8.10693e-07
Rv2308	Rv2308	hypothetical protein	175	147	126	27	95	66	-1.26185	3.72699e-08
Rv0697	Rv0697	dehydrogenase	376	264	205	43	121	183	-1.25979	8.81023e-09
MT_H37RV_V3(ng)28		intergenic RNA	135	169	68	25	80	42	-1.25808	1.00393e-06
MT_H37RV_V3(ng)774		intergenic RNA	142	110	74	20	65	47	-1.25599	5.5661e-07
Rv2943A	Rv2943A	transposase	713	688	408	130	358	251	-1.25341	1.36614e-23
Rv0592	mce2D	Mce family protein Mce2D	379	390	273	55	196	194	-1.25197	2.52493e-13
Rv2270	lppN	lipoprotein LppN	239	216	124	31	88	116	-1.25106	4.96802e-09
Rv3771c	Rv3771c	hypothetical protein	75	83	45	15	40	25	-1.24821	6.30443e-05
MT_H37RV_V3(ng)631		intergenic RNA	93	94	53	13	43	41	-1.24771	1.37259e-05
Rv0833	PE_PGRS13	PE-PGRS family protein PE_PGRS13	29	35	15	5	16	8	-1.24548	0.00919483
MT_H37RV_V3(ng)747		intergenic RNA	276	242	138	30	121	124	-1.23938	2.905e-10
Rv0499	Rv0499	hypothetical protein	147	132	84	23	69	57	-1.23929	1.27614e-07
Rv1591	Rv1591	transmembrane protein	2160	1994	1175	414	1053	681	-1.23913	6.07211e-27
MT_H37RV_V3(ng)672		intergenic RNA	363	267	232	37	170	175	-1.22915	3.01725e-09
Rv3383c	idsB	polyprenyl synthetase IdsB	1281	1114	759	164	608	603	-1.22874	5.8528e-21
Rv3742c	Rv3742c	oxidoreductase	1346	1174	811	234	667	507	-1.22574	8.86558e-30
Rv3643	Rv3643	hypothetical protein	106	71	59	11	58	32	-1.22303	7.23267e-05
MT_H37RV_V3(ng)273		intergenic RNA	42	39	19	4	16	19	-1.21678	0.0051492
Rv3836	Rv3836	hypothetical protein	784	731	447	114	411	322	-1.21586	2.29121e-24
MT_H37RV_V3(ng)1126		intergenic RNA	55	56	30	7	25	25	-1.21444	0.000911695
Rv0840c	pip	proline iminopeptidase	893	732	514	143	413	357	-1.21199	3.39665e-23
Rv1849	ureB	urease subunit beta	74	65	35	10	36	25	-1.20883	0.000270946
Rv0692	mftB	mycofactocin system protein MftB	1346	1250	695	174	672	587	-1.20824	2.49257e-26
Rv3920c	Rv3920c	hypothetical protein	2591	2085	1262	391	1228	908	-1.20678	1.44004e-38
MT_H37RV_V3(ng)281		intergenic RNA	94	83	36	13	36	36	-1.20361	0.000116074
MT_H37RV_V3(ng)909		intergenic RNA	75	66	39	14	31	27	-1.20084	0.00022378
Rv0421c	Rv0421c	hypothetical protein	151	165	75	20	83	63	-1.19986	3.69523e-07
MT_H37RV_V3(ng)580		intergenic RNA	125	125	63	12	75	49	-1.19966	8.47848e-06
Rv2902c	rnhB	ribonuclease HII	993	965	595	192	506	392	-1.19178	2.43244e-26
Rv2047c	Rv2047c	hypothetical protein	859	838	458	138	454	340	-1.19048	2.77495e-26
Rv1225c	Rv1225c	hypothetical protein	422	397	287	78	223	182	-1.18693	1.12467e-14
Rv1711	Rv1711	RNA pseudouridine synthase	1039	869	505	149	516	386	-1.18346	1.31288e-25
Rv3348	Rv3348	transposase	171	138	100	22	83	74	-1.18341	2.45151e-07
Rv3844	Rv3844	transposase	171	138	100	22	83	74	-1.18341	2.45151e-07
Rv2514c	Rv2514c	hypothetical protein	336	281	178	52	153	138	-1.17901	2.11931e-12
MT_H37RV_V3(ng)324		intergenic RNA	53	47	42	5	37	22	-1.177	0.00202599
Rv3395A	Rv3395A	membrane protein	962	864	596	173	558	340	-1.17699	2.66159e-20
Rv1542c	glbN	hemoglobin GlbN	287	250	152	33	124	146	-1.17556	5.33141e-09
Rv2380c	mbtE	peptide synthetase	1499	1510	760	234	798	623	-1.16941	6.30233e-32
Rv0052	Rv0052	hypothetical protein	449	455	243	64	249	197	-1.16537	2.3479e-15
Rv2918c	glnD	bifunctional uridylyltransferase/uridylyl-removing enzyme	870	833	446	149	379	394	-1.16532	1.13102e-20
Rv1506c	Rv1506c	hypothetical protein	1485	1430	997	209	802	813	-1.15768	8.4321e-17
Rv0260c	Rv0260c	transcriptional regulator	197	166	121	27	93	96	-1.15742	1.00134e-07
MT_H37RV_V3(ng)489		intergenic RNA	108	113	70	16	69	45	-1.15578	1.18921e-05
Rv0908	ctpE	metal cation transporter ATPase E	2098	1981	1076	351	1072	847	-1.15451	3.96122e-41
Rv2806	Rv2806	membrane protein	100	74	43	13	45	35	-1.14719	0.000148399
Rv2438A	Rv2438A	hypothetical protein	213	193	159	39	106	109	-1.14674	5.2316e-08
MT_H37RV_V3(ng)759		intergenic RNA	35	34	21	5	22	11	-1.14502	0.00997965
Rv0823c	Rv0823c	tRNA-dihydrouridine synthase	2097	2010	1290	420	1085	876	-1.14452	3.30918e-31
Rv3072c	Rv3072c	hypothetical protein	417	400	256	79	221	178	-1.14124	8.4265e-15
Rv1357c	Rv1357c	hypothetical protein	853	658	549	129	470	364	-1.13641	1.6165e-15
MT_H37RV_V3(ng)97		intergenic RNA	165	130	87	20	80	72	-1.13569	1.49715e-06
Rv3111	moaC1	cyclic pyranopterin monophosphate synthase accessory protein	144	105	86	23	61	64	-1.13563	8.27325e-06
Rv0410c	pknG	serine/threonine-protein kinase PknG	2182	2023	1059	392	1117	801	-1.13505	7.04234e-33
Rv1834	lipZ	hydrolase	385	309	209	54	178	177	-1.13081	1.82987e-11
Rv2866	relG	toxin RelG	368	276	225	69	178	142	-1.12869	1.39905e-10
Rv2247	accD6	acetyl-/propionyl-CoA carboxylase subunit beta	2286	2021	1071	381	1149	861	-1.1268	8.80797e-35
Rv0186A	mymT	metallothionein	410	317	199	54	184	180	-1.12672	2.0752e-11
Rv1505c	Rv1505c	hypothetical protein	1286	1155	837	176	764	638	-1.12416	9.81668e-17
MT_H37RV_V3(ng)654		intergenic RNA	158	163	73	21	79	75	-1.12356	1.99091e-06
Rv0851c	Rv0851c	short-chain type dehydrogenase/reductase	558	488	300	93	280	235	-1.12145	2.96754e-17
MT_H37RV_V3(ng)1118		intergenic RNA	151	122	75	17	72	69	-1.11797	6.8539e-06
Rv2143	Rv2143	hypothetical protein	522	501	293	108	250	224	-1.11524	1.96675e-15
Rv3751	Rv3751	integrase	309	289	195	52	189	128	-1.1107	6.97706e-11
Rv2647	Rv2647	hypothetical protein	87	90	57	22	54	26	-1.10935	0.000238356
Rv1318c	Rv1318c	adenylate cyclase	1867	1748	1132	372	1045	750	-1.10725	2.12091e-28
Rv1605	hisF	imidazole glycerol phosphate synthase subunit HisF	325	276	164	61	135	141	-1.10648	4.717e-10
Rv0330c	Rv0330c	hypothetical protein	248	208	135	42	130	97	-1.10571	3.62583e-09
Rv0607	Rv0607	hypothetical protein	205	203	108	37	102	92	-1.1048	2.72182e-08
Rv2273	Rv2273	transmembrane protein	174	171	83	29	96	67	-1.1045	4.50382e-07
Rv2066	cobIJ	bifunctional S-adenosyl-L-methionine-precorrin-2 methyl transferase/precorrin-3 methylase	692	571	382	105	387	278	-1.10336	3.81596e-17
MT3077	MT3077	hypothetical protein	222	207	131	28	115	119	-1.10258	1.06874e-07
Rv3282	Rv3282	hypothetical protein	582	510	246	86	299	222	-1.1015	1.6529e-14
MT_H37RV_V3(ng)183		intergenic RNA	128	116	51	22	69	38	-1.10122	5.14097e-05
Rv0584	Rv0584	glycosidase	1544	1296	903	258	707	763	-1.10084	2.80821e-19
MT3921	MT3921	hypothetical protein	37	48	25	6	28	15	-1.10014	0.00747781
Rv3195	Rv3195	hypothetical protein	173	159	76	20	84	82	-1.09753	3.41954e-06
MT_H37RV_V3(ng)889		intergenic RNA	270	246	140	32	127	146	-1.09741	7.45105e-08
Rv2433c	Rv2433c	hypothetical protein	142	123	82	22	72	65	-1.09704	4.24261e-06
Rv1561	vapC11	ribonuclease VapC11	684	584	354	108	323	314	-1.09626	6.6454e-17
Rv2379c	mbtF	peptide synthetase	1442	1313	781	266	738	611	-1.09624	3.9868e-30
Rv2366c	Rv2366c	transmembrane protein	666	645	361	130	374	258	-1.09563	2.6662e-18
Rv3455c	truA	tRNA pseudouridine synthase A	968	909	535	201	541	348	-1.09535	5.96627e-19
MT_H37RV_V3(ng)439		intergenic RNA	77	75	57	15	41	39	-1.09486	0.000307479
Rv2378c	mbtG	L-lysine N6-monooxygenase	520	465	265	97	242	224	-1.09311	7.19908e-15
MT_H37RV_V3(ng)1122		intergenic RNA	185	180	101	32	80	98	-1.08912	7.67691e-07
Rv3885c	eccE2	ESX-2 secretion system protein EccE	1009	956	495	183	495	437	-1.08864	1.01796e-22
Rv1316c	ogt	methylated-DNA--protein-cysteine methyltransferase	1555	1243	926	272	851	633	-1.08801	2.41306e-22
Rv1107c	xseB	exodeoxyribonuclease VII small subunit	594	469	279	117	277	202	-1.08736	3.93712e-13
MT_H37RV_V3(ng)200		intergenic RNA	62	58	32	10	23	33	-1.08583	0.00248004
Rv1290A	Rv1290A	hypothetical protein	245	213	141	33	118	131	-1.08264	9.65117e-08
Rv3037c	Rv3037c	S-adenosylmethionine-dependent methyltransferase	149	148	73	20	81	70	-1.08197	4.90093e-06
Rv1947	Rv1947	hypothetical protein	96	90	45	18	46	38	-1.08079	0.000171489
Rv1439c	Rv1439c	hypothetical protein	771	654	476	139	454	310	-1.08044	9.84616e-17
Rv0004	Rv0004	hypothetical protein	220	219	126	52	126	76	-1.07939	1.15363e-07
MT_H37RV_V3(ng)801		intergenic RNA	60	98	44	13	38	40	-1.07827	0.000965915
Rv1537	dinX	DNA polymerase IV	207	181	121	31	110	99	-1.07601	1.15358e-07
Rv1873	Rv1873	hypothetical protein	139	129	81	18	83	65	-1.07483	9.03013e-06
Rv0294	tam	trans-aconitate methyltransferase	608	581	366	115	354	264	-1.0729	2.20275e-17
Rv2232	ptkA	protein tyrosine kinase transcriptional regulator PtkA	478	450	264	98	255	196	-1.07086	2.38084e-14
MT_H37RV_V3(ng)697		intergenic RNA	81	92	49	15	36	49	-1.06764	0.000478998
Rv2385	mbtJ	acetyl hydrolase	472	417	280	88	258	206	-1.06461	5.95385e-14
Rv3294c	Rv3294c	hypothetical protein	464	448	276	72	257	242	-1.06252	7.9828e-13
Rv0698	Rv0698	hypothetical protein	453	434	292	82	259	224	-1.06148	2.28593e-13
Rv0434	Rv0434	hypothetical protein	324	305	202	62	185	147	-1.06068	5.67357e-11
MT_H37RV_V3(ng)973		intergenic RNA	93	93	47	9	63	40	-1.05963	0.000510149
Rv3371	Rv3371	diacyglycerol O-acyltransferase	1483	1257	883	246	848	670	-1.05707	8.97775e-23
Rv3359	Rv3359	oxidoreductase	578	469	342	90	355	236	-1.05568	7.30916e-13
Rv2973c	recG	ATP-dependent DNA helicase RecG	525	462	277	74	236	293	-1.05396	5.41126e-10
Rv0302	Rv0302	transcriptional regulator	384	358	191	66	222	153	-1.05239	1.04307e-11
Rv0594	mce2F	Mce family protein Mce2F	962	831	559	190	502	419	-1.05064	9.52068e-20
Rv0850	Rv0850	transposase	317	330	187	59	172	165	-1.0463	1.79606e-10
MT1717	MT1717	hypothetical protein	70	63	42	10	34	38	-1.04535	0.00151568
MT_H37RV_V3(ng)264		intergenic RNA	101	106	58	14	49	62	-1.04493	0.000245895
Rv2377c	mbtH	hypothetical protein	197	174	97	36	117	67	-1.04389	1.05605e-06
MT0540	MT0540	hypothetical protein	198	175	123	35	107	96	-1.04224	3.07141e-07
Rv1319c	Rv1319c	adenylate cyclase	1236	1119	732	240	677	564	-1.04058	1.03785e-23
MT_H37RV_V3(ng)475		intergenic RNA	123	118	99	31	77	54	-1.03926	4.47246e-05
MT_H37RV_V3(ng)690		intergenic RNA	89	137	73	13	80	57	-1.03833	0.000333797
Rv1525	wbbL2	rhamnosyl transferase WbbL	405	421	235	82	239	185	-1.03765	8.04944e-13
Rv3756c	proZ	glycine betaine/carnitine/choline/L-proline ABC transporter permease ProZ	417	448	238	107	257	141	-1.03751	6.24517e-09
Rv3297	nei	endonuclease VIII	203	172	106	28	118	88	-1.03544	6.74089e-07
PEP0073	PEP0073	Small peptide in vicinity of Rv0190	62	51	38	12	33	25	-1.03532	0.00271547
Rv0665	vapC8	ribonuclease VapC8	230	203	116	26	138	107	-1.035	6.7585e-07
Rv3279c	birA	bifunctional biotin operon repressor/biotin--[acetyl-CoA-carboxylase] synthetase	538	480	295	89	307	242	-1.03498	9.83731e-15
MT_H37RV_V3(ng)848		intergenic RNA	246	192	130	44	126	100	-1.03423	7.09268e-08
Rv3902c	Rv3902c	hypothetical protein	642	622	440	93	395	381	-1.03312	9.0582e-11
Rv2646	Rv2646	integrase	240	225	125	31	130	127	-1.03065	2.3724e-07
MT_H37RV_V3(ng)237		intergenic RNA	51	57	34	12	37	17	-1.02782	0.00495751
Rv0518	Rv0518	hypothetical protein	1247	1112	733	231	738	546	-1.02765	4.17374e-23
Rv0891c	Rv0891c	hypothetical protein	1841	1619	1106	304	1129	858	-1.02758	9.48516e-23
Rv0196	Rv0196	HTH-type transcriptional regulator	280	269	135	46	173	111	-1.02691	1.33355e-08
Rv0459	Rv0459	hypothetical protein	332	348	194	65	194	162	-1.0262	5.98328e-11
Rv1010	ksgA	rRNA small subunit methyltransferase A	1152	1147	599	211	677	512	-1.02596	7.03241e-24
MT_H37RV_V3(ng)992		intergenic RNA	202	212	113	34	133	91	-1.01943	2.92817e-07
Rv0609A	Rv0609A	hypothetical protein	527	477	278	93	315	219	-1.0164	5.60936e-14
Rv0059	Rv0059	hypothetical protein	1630	1599	931	275	1001	802	-1.01523	4.64894e-25
MT_H37RV_V3(ng)1139		intergenic RNA	77	66	47	18	32	37	-1.01469	0.00153307
Rv1473A	Rv1473A	transcriptional regulator	252	215	167	58	130	116	-1.01405	1.78039e-07
Rv1396c	PE_PGRS25	PE-PGRS family protein PE_PGRS25	166	154	98	27	99	80	-1.01108	3.11688e-06
Rv1228	lpqX	lipoprotein LpqX	1238	1109	789	253	773	533	-1.00877	1.58014e-18
Rv2400c	subI	sulfate ABC transporter substrate-binding lipoprotein SubI	1152	1145	623	230	693	499	-1.00866	7.13574e-23
MT_H37RV_V3(ng)355		intergenic RNA	54	57	39	11	27	33	-1.00765	0.00429421
Rv2432c	Rv2432c	hypothetical protein	514	461	332	95	266	287	-1.00627	7.12307e-11
MT3037	MT3037	hypothetical protein	915	777	520	181	487	412	-1.0044	5.75807e-18
Rv3212	Rv3212	hypothetical protein	1110	1010	543	223	551	493	-1.00425	2.70387e-19
MT_H37RV_V3(ng)48		intergenic RNA	159	155	94	35	77	82	-1.00329	8.08932e-06
Rv0259c	Rv0259c	hypothetical protein	135	100	66	22	75	49	-1.00244	9.53467e-05
Rv2946c	pks1	polyketide synthase	3655	3485	1818	716	2125	1494	-1.00241	4.65514e-31
Rv2382c	mbtC	polyketide synthetase	788	762	420	165	478	314	-1.00116	2.50519e-16
MT_H37RV_V3(ng)608		intergenic RNA	278	314	142	245	775	423	1.00009	4.04115e-10
Rv1670	Rv1670	hypothetical protein	66	57	26	49	132	112	1.0013	7.93238e-05
Rv2558	Rv2558	hypothetical protein	258	255	107	234	549	379	1.00479	2.1723e-09
MT_H37RV_V3(ng)599		intergenic RNA	82	65	41	53	180	151	1.00499	8.78855e-06
Rv2431c	PE25	PE family protein PE25	1749	1436	1002	1122	4097	3481	1.00559	1.17245e-21
Rv0719	rplF	50S ribosomal protein L6	2877	2634	1556	2401	6677	4719	1.0059	9.80459e-31
Rv2005c	Rv2005c	universal stress protein	374	331	183	193	971	724	1.00934	1.55672e-10
Rv1462	Rv1462	hypothetical protein	1156	1176	587	969	2713	2004	1.00967	8.40267e-27
Rv0708	rplP	50S ribosomal protein L16	1689	1531	956	1404	4011	2853	1.0104	1.52212e-29
MT_H37RV_V3(ng)589		intergenic RNA	229	208	126	192	526	397	1.01067	9.71724e-13
Rv1304	atpB	ATP synthase subunit A	4371	4099	2462	2940	11244	8596	1.01361	4.18705e-30
MT_H37RV_V3(ng)871		intergenic RNA	964	799	499	630	2026	1946	1.01495	9.65734e-21
Rv3706c	Rv3706c	hypothetical protein	216	241	136	180	591	439	1.01596	4.28974e-13
Rv0642c	mmaA4	hydroxymycolate synthase MmaA4	4848	4516	2745	3879	11802	8625	1.01631	2.73309e-44
Rv0685	tuf	elongation factor Tu	7054	6472	3773	5922	17315	10894	1.01668	1.88213e-26
Rv3519	Rv3519	hypothetical protein	1529	1510	762	1248	3561	2648	1.01737	4.1264e-31
MT_H37RV_V3(ng)412		intergenic RNA	677	683	440	480	1885	1450	1.02095	9.97704e-19
Rv3378c	Rv3378c	diterpene synthase	1936	1806	1225	1358	4659	4429	1.02136	8.29292e-21
MT_H37RV_V3(ng)1125		intergenic RNA	52	53	19	33	140	86	1.02207	0.000389831
Rv2012	Rv2012	hypothetical protein	409	354	235	321	1034	681	1.02221	7.43929e-17
Rv0855	far	fatty-acid-CoA racemase	210	180	109	158	507	348	1.02243	7.28886e-12
Rv0632c	echA3	enoyl-CoA hydratase EchA3	2589	2497	1428	2070	6436	4612	1.02259	4.00948e-41
Rv2252	Rv2252	diacylglycerol kinase	401	376	153	314	871	615	1.02331	4.25686e-13
Rv0061c	Rv0061c	hypothetical protein	2295	2189	1412	2114	5947	3725	1.02376	6.04652e-21
Rv1830	Rv1830	HTH-type transcriptional regulator	3026	2650	1592	2273	7055	5351	1.0262	3.96134e-45
MT_H37RV_V3(ng)554		intergenic RNA	111	112	63	97	271	211	1.03011	2.22118e-08
Rv1829	Rv1829	hypothetical protein	1917	1731	987	1508	4221	3506	1.0302	1.20496e-39
Rv0276	Rv0276	hypothetical protein	1077	950	540	831	2398	1903	1.03058	1.61186e-32
Rv0873	fadE10	acyl-CoA dehydrogenase FadE10	2612	2351	1310	2071	5762	4605	1.03119	1.29741e-40
Rv0426c	Rv0426c	transmembrane protein	161	130	79	128	400	224	1.03198	2.50324e-08
MT_H37RV_V3(ng)218		intergenic RNA	114	126	66	75	274	298	1.03512	5.23988e-07
Rv2816c	cas2	CRISPR-associated endoribonuclease Cas2	2923	2417	2047	2133	7619	6300	1.03539	1.12205e-17
Rv0925c	Rv0925c	hypothetical protein	1739	1632	944	1440	4165	3066	1.03542	8.26372e-37
Rv0053	rpsF	30S ribosomal protein S6	1440	1254	766	1122	3638	2314	1.03706	2.31905e-26
MT_H37RV_V3(ng)261		intergenic RNA	107	104	54	80	286	185	1.03804	1.12906e-07
Rv2187	fadD15	long-chain-fatty-acid--CoA ligase FadD15	1326	1288	721	1079	3162	2499	1.03837	1.53495e-38
Rv3611	Rv3611	hypothetical arginine and proline rich protein	223	210	143	179	563	455	1.03844	1.16186e-13
Rv3892c	PPE69	PPE family protein PPE69	69	86	39	62	191	147	1.03948	3.32617e-06
Rv1440	secG	protein-export membrane protein SecG	966	881	525	726	2235	1901	1.0414	3.20814e-32
MT1957.1	MT1957.1	hypothetical protein	20	21	13	18	64	37	1.04154	0.00747852
Rv3312A	Rv3312A	pilin	473	489	249	385	1232	855	1.04192	6.58871e-21
MT_H37RV_V3(ng)209		intergenic RNA	170	164	99	131	455	321	1.04538	2.09626e-11
MT_H37RV_V3(ng)1044		intergenic RNA	219	188	128	146	587	413	1.04567	9.29518e-12
Rv1996	Rv1996	universal stress protein	151	159	102	106	421	363	1.04595	1.81294e-09
Rv0116c	ldtA	L,D-transpeptidase LdtA	826	739	448	652	1935	1525	1.0463	4.38663e-31
Rv0289	espG3	ESX-3 secretion-associated protein EspG3	1202	1132	537	1038	2706	1853	1.04637	9.74558e-20
Rv2322c	rocD1	ornithine aminotransferase rocD1	148	152	86	133	361	293	1.04679	1.15222e-10
MT_H37RV_V3(ng)880		intergenic RNA	216	200	122	174	540	398	1.0481	9.09985e-14
Rv3804c	fbpA	diacylglycerol acyltransferase/mycolyltransferase Ag85A	6634	6232	3605	6068	16217	10444	1.04886	2.02152e-24
Rv0638	secE1	preprotein translocase SecE	1732	1590	996	1472	4005	3307	1.05213	1.92786e-36
Rv3912	rsmA	anti-sigma-M factor RsmA	58	86	30	51	175	139	1.05314	2.34083e-05
Rv0601c	Rv0601c	two component sensor kinase HK2	34	45	17	12	79	133	1.05395	0.00855246
Rv1397c	vapC10	ribonuclease VapC10	3910	3625	2219	3024	9694	7628	1.05504	2.34657e-50
MT_H37RV_V3(ng)44		intergenic RNA	859	761	525	657	2096	1773	1.05709	1.80428e-26
Rv3002c	ilvN	acetolactate synthase small subunit	1456	1366	705	1115	3394	2695	1.05813	2.31754e-38
Rv2194	qcrC	ubiquinol-cytochrome C reductase cytochrome subunit C	4006	3764	2206	3291	9690	7519	1.0602	3.01983e-53
Rv3810	pirG	cell surface protein	928	860	588	932	2115	1720	1.06129	9.66094e-19
Rv2395B	aprB	acid and phagosome regulated protein AprB	427	401	229	358	1045	771	1.06245	1.05581e-21
Rv2729c	Rv2729c	integral membrane protein	503	499	274	450	1172	970	1.06522	7.99656e-23
Rv2831	echA16	enoyl-CoA hydratase EchA16	46	50	16	35	109	90	1.06598	0.000260586
MT_H37RV_V3(ng)159		intergenic RNA	348	315	195	298	823	656	1.07306	2.05316e-19
Rv0882	Rv0882	transmembrane protein	140	121	52	103	343	205	1.07554	4.2082e-08
MT_H37RV_V3(ng)882		intergenic RNA	119	122	79	77	369	276	1.07742	4.45385e-08
Rv0270	fadD2	fatty-acid--CoA ligase FadD2	1527	1439	826	1243	3722	2944	1.07841	5.96652e-45
MT_H37RV_V3(ng)540		intergenic RNA	70	65	37	50	174	148	1.0804	2.76025e-06
Rv3280	accD5	propionyl-CoA carboxylase subunit beta	3287	2980	1506	2511	8082	5514	1.08051	3.17545e-35
Rv3584	lpqE	lipoprotein LpqE	2014	1871	1089	1703	4930	3692	1.08151	2.12846e-43
Rv3246c	mtrA	two component DNA-binding response regulator MtrA	2964	2605	1587	2630	6579	5336	1.08225	1.80553e-33
MT_H37RV_V3(ng)58		intergenic RNA	102	103	74	110	278	201	1.08499	3.13629e-08
Rv0088	Rv0088	polyketide cyclase/dehydrase	963	829	466	716	2288	1747	1.08679	1.46204e-33
MT_H37RV_V3(ng)330		intergenic RNA	44	37	21	30	113	82	1.08689	0.000196596
Rv3085	sadH	oxidoreductase SadH	26	25	20	22	55	83	1.08694	0.00288391
MT_H37RV_V3(ng)770		intergenic RNA	123	123	84	96	358	274	1.08745	1.0626e-09
Rv2785c	rpsO	30S ribosomal protein S15	2606	2482	1600	2278	6572	5308	1.08897	3.31383e-42
MT_H37RV_V3(ng)989		intergenic RNA	127	106	88	89	342	290	1.09098	1.11931e-08
Rv2033c	Rv2033c	hypothetical protein	194	172	84	147	441	356	1.09306	1.07025e-12
Rv2190c	Rv2190c	endopeptidase	2905	2563	1604	2299	7346	5472	1.09482	3.66807e-48
Rv1468c	PE_PGRS29	PE-PGRS family protein PE_PGRS29	77	89	37	70	191	166	1.0956	5.28506e-07
Rv2036	Rv2036	hypothetical protein	255	246	167	256	615	527	1.0958	1.00121e-14
Rv1854c	ndh	NADH dehydrogenase	2183	1953	1215	1801	5218	4308	1.09844	6.37315e-47
Rv3612c	Rv3612c	hypothetical protein	372	345	228	300	942	800	1.09866	6.4273e-21
Rv0768	aldA	aldehyde dehydrogenase AldA	247	253	111	194	606	489	1.09887	3.12801e-15
Rv1630	rpsA	30S ribosomal protein S1	8171	6992	4587	6733	19709	15765	1.10689	5.77291e-50
Rv2484c	Rv2484c	diacyglycerol O-acyltransferase	503	510	236	444	1246	911	1.10798	6.29237e-22
MT_H37RV_V3(ng)1090		intergenic RNA	56	50	28	46	123	120	1.10821	1.64008e-05
Rv1698	mctB	copper transporter MctB	1467	1338	882	1229	3334	3348	1.10883	5.92194e-28
MT_H37RV_V3(ng)749		intergenic RNA	216	177	97	153	534	373	1.10964	2.2875e-13
Rv0397A	Rv0397A	hypothetical protein	723	706	399	687	1812	1320	1.1097	6.18231e-26
MT_H37RV_V3(ng)1092		intergenic RNA	39	33	20	26	95	87	1.11131	0.000282519
MT_H37RV_V3(ng)1032		intergenic RNA	50	68	35	50	185	109	1.1127	1.19239e-05
MT_H37RV_V3(ng)598		intergenic RNA	22	31	17	23	85	54	1.11444	0.00129338
Rv0950c	Rv0950c	hypothetical protein	1263	1190	648	972	3105	2606	1.11517	1.75012e-40
Rv3572	Rv3572	hypothetical protein	155	157	83	111	403	358	1.11538	2.42085e-11
Rv0932c	pstS2	phosphate ABC transporter substrate-binding lipoprotein PstS	3405	3277	1980	2896	8857	6961	1.11549	4.01953e-56
Rv1997	ctpF	cation transporter ATPase F	246	259	142	198	650	566	1.11674	8.85525e-17
MT_H37RV_V3(ng)732		intergenic RNA	245	243	142	194	672	519	1.1171	3.48137e-17
MT_H37RV_V3(ng)409		intergenic RNA	88	82	59	77	268	169	1.12026	6.415e-08
Rv3571	kshB	3-ketosteroid-9-alpha-hydroxylase reductase subunit	305	276	145	239	744	580	1.12216	1.99981e-19
MT_H37RV_V3(ng)635		intergenic RNA	348	345	182	297	983	620	1.12318	1.03565e-18
Rv2250A	Rv2250A	flavoprotein	96	89	39	81	236	162	1.12337	8.69198e-08
Rv0975c	fadE13	acyl-CoA dehydrogenase FadE13	48	36	14	29	92	95	1.12808	0.000320442
Rv1993c	Rv1993c	hypothetical protein	34	41	16	29	106	71	1.13169	0.000259805
Rv2956	Rv2956	hypothetical protein	2562	2244	1633	1935	6773	5998	1.13224	1.0988e-26
MT_H37RV_V3(ng)398		intergenic RNA	86	83	46	65	229	187	1.13259	3.97168e-08
Rv3699	Rv3699	hypothetical protein	422	458	227	444	1129	750	1.13391	3.67043e-17
MT_H37RV_V3(ng)527		intergenic RNA	388	378	236	309	1114	826	1.13418	2.34939e-22
MT_H37RV_V3(ng)923		intergenic RNA	23	34	10	27	61	58	1.13629	0.00174842
Rv2249c	glpD1	glycerol-3-phosphate dehydrogenase	96	120	60	109	260	224	1.13826	4.89158e-09
MT_H37RV_V3(ng)633		intergenic RNA	623	554	338	467	1644	1269	1.13841	3.81953e-29
MT_H37RV_V3(ng)993		intergenic RNA	1957	1686	1219	1460	5159	4542	1.14183	7.89897e-27
MT_H37RV_V3(ng)735		intergenic RNA	524	456	297	418	1341	1077	1.14279	5.83687e-28
MT_H37RV_V3(ng)127		intergenic RNA	50	69	28	54	174	100	1.14339	1.20943e-05
Rv0223c	Rv0223c	aldehyde dehydrogenase	1087	974	598	916	2835	2092	1.14365	1.42181e-40
MT1190	MT1190	hypothetical protein	37	32	21	35	109	61	1.1444	0.000214615
Rv1198	esxL	ESAT-6 like protein EsxL	3765	3436	2118	3520	9352	7210	1.14914	2.38496e-43
MT_H37RV_V3(ng)670		intergenic RNA	203	192	116	146	593	436	1.15139	2.92011e-14
MT_H37RV_V3(ng)660		intergenic RNA	108	80	47	81	222	214	1.15373	1.82328e-08
MT3580.2	MT3580.2	hypothetical protein	480	438	320	398	1337	1101	1.15549	5.21998e-23
MT_H37RV_V3(ng)422		intergenic RNA	75	74	53	76	196	181	1.15556	7.00272e-08
Rv1270c	lprA	lipoprotein LprA	1112	973	671	975	2923	2250	1.15569	2.7054e-36
Rv0575c	Rv0575c	oxidoreductase	153	133	67	108	361	319	1.15622	1.56028e-11
Rv1135c	PPE16	PPE family protein PPE16	287	289	131	172	675	830	1.15801	0.000211879
Rv2348c	Rv2348c	hypothetical protein	698	635	358	691	1841	1093	1.16003	1.15102e-18
Rv1789	PPE26	PPE family protein PPE26	507	590	273	508	1560	933	1.16014	7.27028e-19
Rv0718	rpsH	30S ribosomal protein S8	2995	2462	1597	2776	7118	5315	1.16222	6.02232e-33
MT_H37RV_V3(ng)594		intergenic RNA	14	18	11	9	54	49	1.16315	0.00725456
Rv1791	PE19	PE family protein PE19	329	305	178	280	970	586	1.1657	1.37736e-18
MT_H37RV_V3(ng)256		intergenic RNA	28	20	14	21	65	60	1.16602	0.00106443
Rv0465c	Rv0465c	HTH-type transcriptional regulator	1445	1381	798	1352	3799	2813	1.16895	1.25917e-42
Rv1925	fadD31	fatty-acid--CoA ligase FadD31	5919	5518	3378	5216	16045	11932	1.16978	1.39135e-62
Rv3566c	nat	arylamine N-acetyltransferase	330	297	171	244	967	634	1.17403	5.94149e-19
Rv2876	Rv2876	transmembrane protein	460	462	262	455	1223	933	1.17552	1.20098e-26
Rv3766	Rv3766	hypothetical protein	1063	909	593	853	2708	2270	1.17688	8.98067e-39
Rv2016	Rv2016	hypothetical protein	1062	958	578	917	2742	2160	1.17782	2.55215e-45
MT_H37RV_V3(ng)372		intergenic RNA	162	139	73	123	422	304	1.17898	5.64533e-13
MT_H37RV_V3(ng)134		intergenic RNA	36	32	11	17	92	83	1.17953	0.00081119
Rv0308	Rv0308	integral membrane protein	1618	1511	962	1512	4524	3183	1.18045	6.03249e-41
Rv0286	PPE4	PPE family protein PPE4	1656	1535	919	1475	4183	3517	1.18114	1.68935e-51
MT_H37RV_V3(ng)480		intergenic RNA	863	846	481	855	2432	1565	1.18189	1.46815e-27
MT_H37RV_V3(ng)731		intergenic RNA	228	220	152	187	800	453	1.18199	2.434e-13
Rv0720	rplR	50S ribosomal protein L18	584	524	279	577	1341	1049	1.18249	6.02668e-22
Rv0309	Rv0309	hypothetical protein	1562	1441	816	1435	3869	3104	1.1832	8.62098e-46
Rv0096	PPE1	PPE family protein PPE1	139	114	66	90	307	344	1.18672	2.17849e-09
Rv3477	PE31	PE family protein PE31	2061	1941	1111	1784	5643	4142	1.18712	1.13005e-56
Rv2744c	35kd_ag	hypothetical protein	1372	1203	722	1137	3521	2802	1.18763	4.12843e-50
Rv2111c	pup	ubiquitin-like protein Pup	1097	1072	647	948	2976	2521	1.18841	2.94049e-43
MT_H37RV_V3(ng)386		intergenic RNA	1222	1050	754	986	3226	2863	1.18975	5.06097e-31
Rv1463	Rv1463	ABC transporter ATP-binding protein	1309	1362	651	1167	3773	2525	1.19013	4.95882e-35
Rv1099c	glpX	fructose 1,6-bisphosphatase	647	725	328	538	1732	1594	1.19241	1.80341e-25
Rv2160A	Rv2160A	conserved hypothetical protein	174	172	87	186	446	316	1.19381	8.29521e-13
MT_H37RV_V3(ng)425		intergenic RNA	330	322	190	249	901	827	1.19496	1.95844e-19
Rv0714	rplN	50S ribosomal protein L14	3051	2643	1710	2754	7999	5993	1.19497	2.81633e-50
Rv3521	Rv3521	hypothetical protein	477	445	239	416	1285	931	1.19915	1.3006e-29
Rv3019c	esxR	ESAT-6 like protein EsxR	62	59	18	45	169	108	1.20076	8.60552e-06
Rv3574	kstR	HTH-type transcriptional regulator KstR	612	582	306	551	1661	1175	1.20182	2.96657e-32
Rv1475c	acn	iron-regulated aconitate hydratase	3717	3632	1900	3502	9578	7444	1.20231	1.2372e-52
Rv0572c	Rv0572c	hypothetical protein	402	327	173	258	951	894	1.20337	1.51434e-17
Rv3412	Rv3412	hypothetical protein	3117	2907	1808	2707	8218	7201	1.20816	8.28738e-55
Rv3289c	Rv3289c	transmembrane protein	268	231	158	255	599	637	1.21161	1.98033e-16
MT_H37RV_V3(ng)560		intergenic RNA	196	178	110	140	553	469	1.21351	7.68402e-15
MT_H37RV_V3(ng)25		intergenic RNA	367	337	165	301	1037	668	1.21465	2.1e-21
Rv2160c	Rv2160c	conserved hypothetical protein	131	124	63	140	333	235	1.21516	5.54902e-11
Rv1998c	Rv1998c	hypothetical protein	331	363	189	328	974	728	1.21722	5.2806e-25
Rv0636	hadB	(3R)-hydroxyacyl-ACP dehydratase subunit HadB	4747	4007	2544	4056	12583	9512	1.21733	9.60487e-61
MT_H37RV_V3(ng)1011		intergenic RNA	95	88	65	103	314	170	1.21778	8.66269e-09
Rv2873	mpt83	cell surface lipoprotein	533	540	260	487	1498	1058	1.21781	1.03206e-29
Rv0009	ppiA	iron-regulated peptidyl-prolyl cis-trans isomerase PpiA	3526	3351	1969	3346	10196	6887	1.22425	9.14061e-50
Rv3524	Rv3524	membrane protein	2867	2594	1496	2535	7783	5730	1.22442	3.6872e-63
Rv3890c	esxC	ESAT-6 like protein EsxC	597	552	291	620	1555	1027	1.22856	7.68286e-22
MT_H37RV_V3(ng)657		intergenic RNA	610	572	312	572	1711	1158	1.23047	1.62168e-31
Rv2199c	Rv2199c	cytochrome c oxidase polypeptide 4	1829	1706	1040	1673	5055	3952	1.23177	3.22808e-60
Rv0087	hycE	formate hydrogenase HycE	293	238	147	251	740	586	1.23312	2.27854e-22
Rv3596c	clpC1	ATP-dependent protease ATP-binding subunit ClpC	5386	5018	2740	4990	14102	10916	1.23392	8.88332e-66
Rv0687	Rv0687	NAD-dependent oxidoreductase	739	661	357	647	1989	1431	1.23492	1.1872e-37
Rv2193	ctaE	cytochrome C oxidase subunit III	5706	5124	3521	4985	16163	13359	1.23563	5.4394e-49
Rv0167	yrbE1A	membrane protein	701	691	391	688	1947	1490	1.23735	1.67336e-39
Rv2057c	rpmG1	50S ribosomal protein L33	92	91	54	83	277	209	1.23826	1.00825e-10
MT_H37RV_V3(ng)297		intergenic RNA	73	61	40	73	200	137	1.23919	3.34652e-08
Rv0715	rplX	50S ribosomal protein L24	2974	2493	1696	2718	7772	6286	1.23976	1.19795e-50
MT_H37RV_V3(ng)487		intergenic RNA	304	260	225	250	921	815	1.24356	5.55915e-16
Rv0563	htpX	protease HtpX	836	792	450	794	2239	1798	1.24614	4.38731e-45
MT_H37RV_V3(ng)61		intergenic RNA	68	67	41	54	215	168	1.24748	2.52701e-08
Rv3051c	nrdE	ribonucleoside-diphosphate reductase subunit alpha	17294	14941	9926	14675	47967	39045	1.24842	4.80515e-59
Rv1990c	Rv1990c	transcriptional regulator	870	727	433	767	2117	1831	1.24945	5.86221e-40
Rv3597c	lsr2	iron-regulated H-NS-like protein	452	427	211	528	1146	709	1.25046	1.98937e-14
Rv2056c	rpsN2	30S ribosomal protein S14	26	31	16	24	74	85	1.25315	0.000183587
Rv2004c	Rv2004c	hypothetical protein	174	190	97	151	521	441	1.2535	8.26657e-17
Rv1460	Rv1460	transcriptional regulator	199	192	63	167	512	366	1.25384	1.01543e-12
Rv2145c	wag31	cell wall synthesis protein Wag31	1482	1306	784	1346	3756	3256	1.25435	2.07149e-52
Rv2457c	clpX	ATP-dependent CLP protease ATP-binding subunit ClpX	7722	6783	4307	7031	21026	16544	1.25502	6.0433e-72
Rv3443c	rplM	50S ribosomal protein L13	887	918	443	933	2511	1692	1.25523	4.61607e-29
Rv1402	priA	primosomal protein N'	66	72	25	56	172	160	1.25685	1.68868e-07
Rv3565	aspB	aspartate aminotransferase AspB	282	239	150	228	787	609	1.25784	7.41162e-23
Rv3533c	PPE62	PPE family protein PPE62	297	307	144	242	807	744	1.25978	5.28787e-21
Rv3913	trxB2	thioredoxin reductase	1353	1333	714	1264	3816	2942	1.26028	2.10482e-57
Rv3505	fadE27	acyl-CoA dehydrogenase FadE27	174	183	119	205	556	372	1.26145	1.2964e-15
Rv0761c	adhB	alcohol dehydrogenase B	2337	2141	1113	2082	6495	4574	1.26337	1.20003e-52
Rv3866	espG1	ESX-1 secretion-associated protein EspG	1140	1086	596	969	3023	2759	1.26353	7.85225e-44
MT_H37RV_V3(ng)942		intergenic RNA	365	377	229	347	1062	941	1.26637	4.71108e-28
Rv1221	sigE	ECF RNA polymerase sigma factor SigE	4429	3925	2348	4175	11611	9376	1.26823	4.86868e-68
MT_H37RV_V3(ng)354		intergenic RNA	388	397	240	418	1262	779	1.26856	1.98178e-23
MT_H37RV_V3(ng)195		intergenic RNA	941	921	503	901	3570	1490	1.26912	1.10162e-06
MT0492	MT0492	hypothetical protein	83	67	38	66	210	182	1.27151	2.88657e-09
Rv2909c	rpsP	30S ribosomal protein S16	786	795	394	818	2127	1624	1.27187	1.15594e-34
Rv0863	Rv0863	hypothetical protein	1236	1219	730	1191	3672	2821	1.27304	1.4115e-55
MT_H37RV_V3(ng)207		intergenic RNA	1800	1433	950	1714	4983	3236	1.27396	2.25493e-34
Rv0398c	Rv0398c	hypothetical protein	258	223	158	310	688	486	1.27585	2.06892e-15
Rv0083	Rv0083	oxidoreductase	166	188	103	192	515	383	1.27661	4.60655e-17
Rv3767c	Rv3767c	S-adenosylmethionine-dependent methyltransferase	1446	1398	847	1324	4181	3481	1.27686	2.45578e-56
Rv2949c	Rv2949c	chorismate pyruvate-lyase	5102	4337	3084	4108	14288	13141	1.2772	1.13776e-34
Rv0704	rplB	50S ribosomal protein L2	4812	4306	2672	4975	12942	9767	1.28046	2.30123e-48
Rv3542c	Rv3542c	hypothetical protein	373	365	195	338	1180	761	1.28073	2.31905e-26
Rv1627c	Rv1627c	nonspecific lipid-transfer protein	658	670	350	643	1941	1438	1.28239	2.27019e-41
Rv2250c	Rv2250c	HTH-type transcriptional regulator	58	42	32	61	140	118	1.28562	4.37918e-07
Rv0157A	Rv0157A	hypothetical protein	1105	861	603	1013	2798	2371	1.28591	3.68311e-39
Rv1172c	PE12	PE family protein PE12	1441	1431	768	1289	4318	3282	1.28644	1.16508e-57
MT_H37RV_V3(ng)1003		intergenic RNA	871	726	493	737	2540	1918	1.28804	5.201e-40
Rv2182c	Rv2182c	1-acylglycerol-3-phosphate O-acyltransferase	1767	1597	958	1600	4666	4201	1.28978	2.59287e-56
Rv2353c	PPE39	PPE family protein PPE39	168	181	82	104	445	561	1.2904	3.67222e-09
Rv2959c	Rv2959c	rhamnosyl O-methyltransferase	4188	3888	2529	3538	11936	11273	1.29231	2.52362e-39
Rv1493	mutB	methylmalonyl-CoA mutase large subunit	354	382	184	342	1055	835	1.29414	1.36541e-29
MT_H37RV_V3(ng)1144		intergenic RNA	952	875	501	896	2633	2102	1.29637	1.12013e-53
MT2944	MT2944	hypothetical protein	423	421	249	456	1267	930	1.30354	8.86708e-32
MT_H37RV_V3(ng)645		intergenic RNA	359	334	133	278	1013	733	1.30366	9.99332e-21
Rv2204c	Rv2204c	hypothetical protein	2964	2550	1813	2726	8419	7234	1.30537	1.63815e-48
Rv2829c	vapC22	ribonuclease VapC22	81	71	33	83	223	141	1.30722	7.07726e-09
Rv1697	Rv1697	hypothetical protein	2376	2141	1386	2389	6574	5439	1.30797	1.18773e-58
MT_H37RV_V3(ng)227		intergenic RNA	133	124	83	119	398	345	1.3088	3.4839e-15
MT_H37RV_V3(ng)914		intergenic RNA	13	12	7	13	48	28	1.31111	0.00371791
Rv1772	Rv1772	hypothetical protein	549	481	239	489	1369	1207	1.31532	2.57858e-33
Rv0990c	Rv0990c	hypothetical protein	286	262	133	325	716	551	1.31775	1.48285e-18
MT_H37RV_V3(ng)651		intergenic RNA	264	242	142	226	854	573	1.32008	5.2418e-23
MT_H37RV_V3(ng)1024		intergenic RNA	30	19	18	33	93	50	1.3274	0.000122738
MT_H37RV_V3(ng)1022		intergenic RNA	18	20	11	14	59	64	1.33008	0.000684505
Rv2941	fadD28	long-chain-fatty-acid--AMP ligase FadD28	9031	8141	5216	8467	26638	21554	1.33032	2.66027e-78
MT3974.1	MT3974.1	hypothetical protein	95	95	61	98	336	214	1.33164	2.42425e-12
Rv3354	Rv3354	hypothetical protein	406	421	207	422	1141	971	1.3333	9.12725e-33
MT_H37RV_V3(ng)1052		intergenic RNA	1088	919	591	883	3280	2567	1.33467	1.0897e-41
MT_H37RV_V3(ng)623		intergenic RNA	79	61	45	66	202	213	1.34024	1.88378e-09
Rv3633	Rv3633	hypothetical protein	1624	1419	805	1517	4404	3623	1.3404	5.5315e-65
Rv2890c	rpsB	30S ribosomal protein S2	2042	1949	1098	2072	6209	4421	1.34327	5.03839e-64
Rv2560	Rv2560	hypothetical protein	761	758	435	760	2461	1742	1.34345	4.344e-48
Rv3567c	hsaB	flavin-dependent monooxygenase reductase subunit HsaB	325	305	159	293	985	724	1.34429	7.19464e-30
Rv2301	cut2	cutinase	469	514	246	517	1364	1140	1.34497	7.48425e-34
Rv1351	Rv1351	hypothetical protein	202	175	87	144	566	494	1.34599	8.02645e-17
Rv2660c	Rv2660c	hypothetical protein	459	356	251	393	1179	1161	1.34802	5.78848e-27
Rv3334	Rv3334	MerR family transcriptional regulator	669	677	386	654	2095	1682	1.3516	5.93558e-49
Rv3619c	esxV	ESAT-6 like protein EsxV	2590	2300	1401	2719	7218	5642	1.35246	4.18482e-59
Rv1037c	esxI	ESAT-6 like protein EsxI	2607	2310	1406	2731	7248	5679	1.3527	2.47669e-59
Rv1643	rplT	50S ribosomal protein L20	1268	1145	662	1207	3518	3020	1.35383	1.98266e-62
Rv3424c	Rv3424c	hypothetical protein	841	726	530	740	2563	2263	1.35697	5.07221e-34
Rv0723	rplO	50S ribosomal protein L15	2810	2675	1626	3188	8337	6133	1.35753	3.55249e-50
Rv0705	rpsS	30S ribosomal protein S19	2902	2473	1669	2919	8285	6717	1.36033	4.15906e-62
Rv1891	Rv1891	hypothetical protein	324	357	179	356	1050	772	1.3614	1.07267e-30
Rv1403c	Rv1403c	methyltransferase	436	400	281	482	1239	1124	1.36393	2.64181e-31
Rv3556c	fadA6	acetyl-CoA acetyltransferase FadA	413	408	211	414	1249	960	1.36559	7.60178e-38
MT_H37RV_V3(ng)274		intergenic RNA	118	92	52	111	306	248	1.36563	9.15916e-14
Rv1258c	Rv1258c	multidrug-efflux transporter	228	223	109	232	696	492	1.36569	1.28023e-23
Rv2200c	ctaC	cytochrome C oxidase subunit II	5661	4953	3216	5325	16877	13722	1.3667	3.38257e-76
Rv0188	Rv0188	transmembrane protein	998	959	551	1157	2712	2315	1.36969	4.39389e-40
MT_H37RV_V3(ng)248		intergenic RNA	114	137	65	141	360	301	1.37454	2.29751e-15
Rv2927c	Rv2927c	hypothetical protein	2040	1860	1115	2040	5980	4835	1.3762	6.79175e-79
MT_H37RV_V3(ng)656		intergenic RNA	349	266	261	337	1252	842	1.377	8.92538e-19
Rv2166c	mraZ	transcriptional regulator MraZ	1575	1515	846	1564	4979	3619	1.37714	4.14955e-70
Rv3407	vapB47	antitoxin VapB47	2765	2433	1614	2726	8706	6464	1.38223	9.79712e-68
Rv2162c	PE_PGRS38	PE-PGRS family protein PE_PGRS38	479	572	240	549	1617	1110	1.3846	3.70973e-29
Rv0655	mkl	ribonucleotide ABC transporter ATP-binding protein	2227	1883	1209	2168	6575	5090	1.38746	4.31177e-71
Rv1912c	fadB5	oxidoreductase FadB	421	394	236	475	1280	937	1.39023	1.0874e-34
Rv1641	infC	initiation factor IF-3	2439	2246	1374	2746	7480	5257	1.39247	2.10063e-52
Rv1543	Rv1543	oxidoreductase	1973	1807	1104	1962	6248	4636	1.39474	3.1506e-76
Rv1286	cysN	bifunctional sulfate adenyltransferase subunit 1 CysN/adenylylsulfate kinase CysC	2309	2122	1394	2280	7087	6123	1.39569	2.18516e-63
Rv3052c	nrdI	NrdI protein	3736	3336	2088	3636	11298	9218	1.39769	1.45031e-85
Rv3168	Rv3168	aminoglycoside phosphotransferase	1300	1141	752	1099	3879	3730	1.39867	1.06656e-35
MT_H37RV_V3(ng)681		intergenic RNA	202	199	91	207	571	489	1.40061	1.02632e-22
MT2958.1	MT2958.1	hypothetical protein	18	21	11	18	56	69	1.4013	0.000239329
Rv0859	fadA	acyltransferase	1177	1162	567	1257	3548	2617	1.4029	8.13357e-52
Rv1988	erm(37)	23S rRNA methyltransferase	124	135	61	164	344	292	1.40312	3.99722e-14
MT_H37RV_V3(ng)812		intergenic RNA	34	30	20	40	115	74	1.40426	2.23174e-06
Rv3568c	hsaC	extradiol dioxygenase	671	617	329	700	2156	1349	1.40571	9.996e-37
MT_H37RV_V3(ng)1121		intergenic RNA	1150	1113	721	1178	3905	2963	1.4067	1.45771e-57
MT2092	MT2092	hypothetical protein	43	45	20	26	128	158	1.4088	6.67598e-06
Rv0455c	Rv0455c	hypothetical protein	2137	1965	1261	1982	6551	6022	1.40952	4.04255e-51
Rv2455c	korA	2-oxoglutarate oxidoreductase subunit KorA	5014	4671	2669	5355	15943	10983	1.41367	3.59604e-71
MT_H37RV_V3(ng)804		intergenic RNA	193	188	111	197	674	462	1.419	4.91085e-24
Rv0372c	Rv0372c	hypothetical protein	11	10	5	8	34	40	1.42347	0.00362036
Rv2390c	Rv2390c	hypothetical protein	768	658	402	715	2018	2147	1.42532	1.23154e-35
MT_H37RV_V3(ng)772		intergenic RNA	222	192	95	215	571	547	1.42835	1.28234e-22
Rv0559c	Rv0559c	hypothetical protein	1666	1649	1011	1722	5850	4261	1.42869	1.56629e-66
Rv0896	gltA2	citrate synthase 1	4360	4046	2395	4455	14144	10482	1.43266	2.48081e-97
MT_H37RV_V3(ng)964		intergenic RNA	52	62	21	57	193	120	1.43902	1.33358e-08
Rv2215	dlaT	pyruvate dehydrogenase E2 component dihydrolipoamide acyltransferase	2014	1950	959	2099	6412	4524	1.44101	6.74907e-63
Rv3188	Rv3188	hypothetical protein	318	360	174	397	1173	699	1.44194	3.74403e-25
Rv3846	sodA	superoxide dismutase	3350	3160	1882	3348	10934	8682	1.44344	1.09108e-92
Rv1269c	Rv1269c	hypothetical protein	324	312	166	377	1008	733	1.44421	5.62837e-32
Rv2460c	clpP2	ATP-dependent CLP protease proteolytic subunit 2	2696	2352	1509	2843	8238	6621	1.44756	3.74989e-81
Rv3734c	tgs2	diacyglycerol O-acyltransferase	1723	1548	963	1831	5341	4260	1.44858	2.1531e-79
MT2600.1	MT2600.1	hypothetical protein	30	30	12	25	97	86	1.44981	7.01612e-06
MT_H37RV_V3(ng)820		intergenic RNA	218	182	116	222	703	488	1.45039	6.66184e-26
MT_H37RV_V3(ng)588		intergenic RNA	56	51	30	52	169	165	1.45156	1.52943e-09
MT0066.2	MT0066.2	hypothetical protein	461	436	303	473	1994	1020	1.45375	3.13825e-23
Rv1986	Rv1986	amino acid transporter	313	286	162	302	968	817	1.45408	1.83015e-35
Rv1169c	lipX	lipase LipX	1707	1631	978	1563	5405	5192	1.4567	1.60689e-44
Rv3865	espF	ESX-1 secretion-associated protein EspF	1098	1013	579	1167	3293	2782	1.45713	5.25726e-70
MT1822	MT1822	hypothetical protein	293	266	130	292	842	719	1.45784	1.02741e-31
MT_H37RV_V3(ng)1031		intergenic RNA	294	251	159	298	919	716	1.45853	1.98751e-34
MTS2255	MTS2255	small intergenic RNA	745	633	494	691	2445	2297	1.4645	8.56165e-31
Rv0703	rplW	50S ribosomal protein L23	1248	1213	666	1367	4177	2985	1.46696	1.24633e-69
Rv1091	PE_PGRS22	PE-PGRS family protein PE_PGRS22	34	24	16	34	102	76	1.46701	2.03256e-06
MT_H37RV_V3(ng)1106		intergenic RNA	145	168	76	173	507	385	1.47016	2.27428e-21
MT_H37RV_V3(ng)278		intergenic RNA	808	752	510	838	2784	2256	1.4751	3.91057e-53
Rv1884c	rpfC	resuscitation-promoting factor RpfC	1548	1470	820	1838	4953	3511	1.47518	4.59059e-56
Rv2251	Rv2251	flavoprotein	371	371	163	408	1236	814	1.47951	2.49022e-31
MT2558	MT2558	hypothetical protein	16	11	6	16	43	41	1.48606	0.000590276
Rv3020c	esxS	ESAT-6 like protein EsxS	37	52	28	60	151	121	1.48963	7.42786e-09
Rv1871c	Rv1871c	hypothetical protein	4377	3943	2408	4915	13427	11122	1.49008	1.67382e-90
Rv3197	Rv3197	ABC transporter ATP-binding protein	3222	2994	1770	3625	10792	7751	1.49348	1.97574e-86
Rv0940c	Rv0940c	oxidoreductase	1219	1139	694	1326	4052	3185	1.49356	2.69598e-80
Rv2169c	Rv2169c	transmembrane protein	702	707	386	767	2151	2072	1.49435	3.25642e-50
Rv0249c	Rv0249c	succinate dehydrogenase membrane anchor subunit	4650	4405	2806	4769	16521	13075	1.49831	3.42151e-77
Rv0352	dnaJ1	chaperone protein DnaJ	1601	1742	811	2129	5291	3627	1.49883	4.85878e-38
Rv2220	glnA1	glutamine synthetase	6357	5703	3330	6816	20697	15437	1.50041	1.92936e-108
MT_H37RV_V3(ng)640		intergenic RNA	138	140	81	137	472	431	1.50104	1.44452e-20
MT_H37RV_V3(ng)856		intergenic RNA	630	594	316	653	2193	1506	1.50168	3.4418e-52
Rv3504	fadE26	acyl-CoA dehydrogenase FadE26	254	271	171	316	893	763	1.50214	1.86581e-33
Rv0108c	Rv0108c	hypothetical protein	1527	1368	848	1586	4729	4266	1.50286	2.03591e-71
Rv2091c	Rv2091c	membrane protein	1097	1126	566	1212	3780	2819	1.50494	1.53407e-70
MT_H37RV_V3(ng)140		intergenic RNA	412	336	240	387	1398	1108	1.50704	5.63285e-37
Rv2058c	rpmB2	50S ribosomal protein L28	138	140	63	142	471	357	1.50744	5.43306e-21
Rv0079	Rv0079	hypothetical protein	287	343	231	321	1097	1181	1.51153	2.43733e-21
Rv3557c	kstR2	HTH-type transcriptional regulator KstR2	716	621	335	733	2290	1692	1.51622	6.6101e-58
MT_H37RV_V3(ng)49		intergenic RNA	93	88	54	122	323	221	1.5167	1.41917e-15
Rv3043c	ctaD	cytochrome C oxidase cytochrome 1	6253	5864	3475	7008	20985	16163	1.51691	1.29841e-117
Rv0040c	mtc28	hypothetical protein	388	370	215	470	1259	999	1.51978	6.84208e-44
Rv2622	Rv2622	methyltransferase	142	143	81	135	507	441	1.52018	6.11158e-21
MT_H37RV_V3(ng)89		intergenic RNA	11	8	6	14	28	38	1.52113	0.00149337
MT_H37RV_V3(ng)73		intergenic RNA	52	48	26	57	163	146	1.52119	2.60846e-10
Rv3345c	PE_PGRS50	PE-PGRS family protein PE_PGRS50	6	11	1	4	23	40	1.5217	0.00938181
Rv3281	accE5	bifunctional protein acetyl-/propionyl-CoAcarboxylase subunit epsilon AccE	2733	2297	1455	3165	9269	5887	1.52547	3.56914e-53
MT_H37RV_V3(ng)99		intergenic RNA	254	249	116	278	881	602	1.52612	4.86045e-31
Rv3128c	Rv3128c	conserved hypothetical protein	12	12	10	10	36	73	1.52967	0.00104995
Rv0474	Rv0474	HTH-type transcriptional regulator	528	488	288	510	1810	1517	1.53067	1.25517e-47
Rv3053c	nrdH	glutaredoxin electron transport protein NrdH	1864	1705	1099	2093	6636	4829	1.53079	1.06617e-80
Rv3583c	carD	RNA polymerase-binding transcription factor CarD	3908	3102	2175	4218	11816	10403	1.53575	1.45001e-67
MT_H37RV_V3(ng)644		intergenic RNA	500	421	232	533	1544	1199	1.53817	2.32774e-49
MT_H37RV_V3(ng)142		intergenic RNA	102	91	56	113	339	276	1.53906	2.55234e-18
Rv3914	trxC	thioredoxin TrxC	1677	1478	851	1799	5393	4288	1.54022	4.79621e-93
Rv1682	Rv1682	hypothetical protein	507	431	309	512	1628	1574	1.54163	7.36038e-38
Rv1980c	mpt64	immunogenic protein Mpt64	5835	5272	3267	5879	20066	16756	1.54433	1.85343e-85
Rv2346c	esxO	ESAT-6 like protein EsxO	3173	2841	1743	3824	10224	8037	1.54974	1.70078e-82
Rv0080	Rv0080	hypothetical protein	53	41	22	56	138	145	1.55132	1.77336e-09
Rv1737c	narK2	nitrate/nitrite transporter	56	53	21	43	182	175	1.55453	2.40093e-09
Rv0077c	Rv0077c	oxidoreductase	229	236	134	311	849	571	1.55803	9.10264e-30
MT2541	MT2541	hypothetical protein	376	373	169	475	1268	845	1.55972	2.91719e-32
MT_H37RV_V3(ng)191		intergenic RNA	791	710	464	855	2999	2065	1.56204	4.3175e-58
Rv0996	Rv0996	transmembrane protein	644	549	312	781	1941	1537	1.56491	3.16603e-47
Rv0746	PE_PGRS9	PE-PGRS family protein PE_PGRS9	6	6	2	10	24	16	1.56824	0.00587449
MT_H37RV_V3(ng)881		intergenic RNA	521	520	360	529	2223	1683	1.56855	6.16584e-35
Rv2627c	Rv2627c	hypothetical protein	112	123	83	89	526	449	1.56947	7.65313e-13
MT_H37RV_V3(ng)45		intergenic RNA	74	65	45	82	249	228	1.57076	1.28005e-14
Rv3460c	rpsM	30S ribosomal protein S13	2167	1991	1172	2441	7516	5817	1.57581	3.45327e-110
Rv1909c	furA	ferric uptake regulation protein FurA	349	334	190	362	1286	995	1.57631	1.24689e-44
Rv2557	Rv2557	hypothetical protein	483	420	232	560	1383	1319	1.57654	1.89332e-43
Rv3763	lpqH	lipoprotein LpqH	1181	1173	663	1544	4151	3085	1.58314	1.19636e-67
Rv1441c	PE_PGRS26	PE-PGRS family protein PE_PGRS26	44	74	27	62	195	189	1.58484	1.68408e-10
Rv0084	hycD	formate hydrogenlyase HycD	121	123	49	155	455	252	1.59192	2.93601e-16
Rv0634B	rpmG2	50S ribosomal protein L33	968	794	502	1025	3241	2566	1.59501	6.64141e-74
Rv3544c	fadE28	acyl-CoA dehydrogenase FadE28	333	342	202	434	1290	912	1.59514	2.1114e-44
Rv2442c	rplU	50S ribosomal protein L21	1174	1120	639	1647	3828	2991	1.60723	1.62338e-50
Rv3532	PPE61	PPE family protein PPE61	191	211	122	197	701	775	1.6127	8.0731e-22
Rv2389c	rpfD	resuscitation-promoting factor RpfD	409	403	247	536	1410	1241	1.61323	2.64762e-50
Rv1398c	vapB10	antitoxin VapB10	3120	2840	1859	3456	11432	9504	1.61332	2.92777e-87
MT2779	MT2779	hypothetical protein	2170	1706	1219	2232	7524	6224	1.61603	1.05005e-65
Rv2466c	Rv2466c	hypothetical protein	325	323	149	433	1151	760	1.61771	6.69703e-33
Rv3822	Rv3822	hypothetical protein	3005	2940	1737	3163	11358	10037	1.63392	6.36028e-68
Rv0287	esxG	ESAT-6 like protein EsxG	878	942	503	1221	3465	2373	1.63596	8.73438e-60
Rv1687c	Rv1687c	ABC transporter ATP-binding protein	156	158	96	219	586	456	1.6366	2.69317e-29
Rv3408	vapC47	ribonuclease VapC47	2725	2576	1594	3479	10327	7484	1.6381	3.70598e-97
Rv3558	PPE64	PPE family protein PPE64	684	704	335	769	2674	1923	1.63854	1.4061e-61
MT_H37RV_V3(ng)646		intergenic RNA	60	56	38	67	220	214	1.64485	1.2073e-13
Rv2840c	Rv2840c	hypothetical protein	1219	1126	625	1507	4249	3305	1.64554	2.85501e-90
Rv3136	PPE51	PPE family protein PPE51	3282	3298	1701	4289	11918	8848	1.64633	1.37514e-90
Rv3169	Rv3169	hypothetical protein	454	415	228	472	1522	1458	1.64718	2.10247e-46
Rv3543c	fadE29	acyl-CoA dehydrogenase FadE29	159	189	82	209	611	512	1.64772	3.61493e-29
Rv2780	ald	L-alanine dehydrogenase	1580	1585	875	1952	5525	4992	1.64794	4.52058e-91
MT_H37RV_V3(ng)435		intergenic RNA	151	111	77	153	489	437	1.65015	1.58296e-24
Rv0700	rpsJ	30S ribosomal protein S10	3066	2713	1817	3889	11123	8787	1.65714	3.3845e-95
Rv3288c	usfY	hypothetical protein	328	354	179	386	1199	1139	1.65967	8.93557e-43
Rv1894c	Rv1894c	hypothetical protein	901	826	495	1202	3269	2395	1.66468	5.29391e-69
MT_H37RV_V3(ng)715		intergenic RNA	205	214	105	294	743	574	1.66925	2.64072e-33
Rv3559c	Rv3559c	oxidoreductase	200	200	117	271	828	556	1.6796	1.75203e-35
Rv1908c	katG	catalase-peroxidase	2051	1878	993	2813	7039	5067	1.68032	1.02709e-60
Rv0551c	fadD8	fatty-acid--CoA ligase FadD8	488	466	225	594	1849	1279	1.68399	1.57311e-55
Rv1078	pra	hypothetical protein	3182	2804	1697	3892	11766	8813	1.68713	4.89702e-122
Rv2280	Rv2280	dehydrogenase	670	542	328	710	2497	1809	1.68984	7.86282e-64
Rv3570c	hsaA	flavin-dependent monooxygenase oxygenase subunit HsaA	1291	1166	673	1670	4804	3422	1.69321	1.90743e-84
Rv2032	acg	NAD(P)H nitroreductase	236	208	133	210	897	882	1.69739	8.3821e-25
MTS1850	MTS1850	small intergenic RNA	1490	1363	751	2220	4942	3808	1.7058	3.74671e-50
Rv0086	hycQ	hydrogenase HycQ	178	171	79	233	617	512	1.71121	1.72017e-32
Rv2395A	aprA	acid and phagosome regulated protein AprA	1191	1089	592	1773	3858	3163	1.71657	3.87827e-50
MT_H37RV_V3(ng)317		intergenic RNA	431	431	243	589	1845	1182	1.71665	8.31919e-53
Rv1981c	nrdF1	ribonucleoside-diphosphate reductase subunit beta NrdF1	2087	1907	1242	2504	8613	6504	1.71938	1.87694e-97
MT_H37RV_V3(ng)433		intergenic RNA	20	31	11	26	109	88	1.72155	1.97307e-07
Rv2185c	TB16.3	hypothetical protein	1770	1635	924	2190	6832	5147	1.72366	3.93632e-123
Rv3130c	tgs1	diacyglycerol O-acyltransferase	355	373	263	341	1862	1739	1.72666	2.4499e-07
Rv3679	Rv3679	anion transporter ATPase	5117	4588	2858	6516	19398	15427	1.72884	4.64906e-141
Rv2094c	tatA	Sec-independent protein translocase membrane-bound protein TatA	2210	1800	1148	2718	7453	6602	1.72929	5.23117e-93
MT_H37RV_V3(ng)800		intergenic RNA	91	84	54	114	324	334	1.73336	1.74969e-20
Rv1461	Rv1461	hypothetical protein	7706	7279	4218	9850	29723	23714	1.73449	2.78992e-169
Rv1892	Rv1892	membrane protein	183	172	100	243	738	530	1.73491	1.41164e-37
Rv0288	esxH	ESAT-6-like protein EsxH	2330	2147	1286	3185	8811	6766	1.73625	2.76062e-109
Rv3197A	whiB7	transcriptional regulator WhiB7	1086	919	596	1542	3992	2888	1.74086	5.31924e-64
Rv1390	rpoZ	DNA-directed RNA polymerase subunit omega	2641	2431	1581	3511	10863	7993	1.7441	5.53752e-110
Rv3553	Rv3553	oxidoreductase	222	206	135	286	961	672	1.74489	2.77696e-42
Rv1733c	Rv1733c	transmembrane protein	59	44	17	37	189	208	1.74519	2.76511e-09
Rv3569c	hsaD	4,5:9,10-diseco-3-hydroxy-5,9, 17-trioxoandrosta-1(10),2-diene-4-oate hydrolase	536	516	237	713	2128	1354	1.74622	5.30389e-49
MT_H37RV_V3(ng)951		intergenic RNA	251	231	146	294	1121	763	1.74889	6.1434e-42
Rv0262c	aac	aminoglycoside 2'-N-acetyltransferase	102	102	58	156	363	345	1.75234	2.30108e-23
Rv3750c	Rv3750c	excisionase	1526	1435	888	1667	6263	5606	1.75626	4.80767e-62
Rv0193c	Rv0193c	hypothetical protein	1276	1154	717	1692	4848	3973	1.75722	7.92057e-109
Rv2461c	clpP1	ATP-dependent CLP protease proteolytic subunit 1	2757	2530	1555	3463	11266	8756	1.76926	8.40975e-135
Rv2147c	sepF	cell division protein SepF	3838	3605	2029	5435	15104	10883	1.7738	1.38297e-105
Rv1793	esxN	ESAT-6 like protein EsxN	2734	2448	1521	3760	10547	8200	1.7739	2.54464e-119
MT0600	MT0600	hypothetical protein	1	2	2	2	15	18	1.77414	0.00937784
Rv0250c	Rv0250c	hypothetical protein	733	631	363	819	2846	2307	1.7761	2.41029e-77
MT_H37RV_V3(ng)1075		intergenic RNA	53	57	24	61	248	171	1.77732	2.29184e-14
MT_H37RV_V3(ng)1120		intergenic RNA	507	438	294	611	2165	1572	1.77807	1.80139e-65
MT1178	MT1178	hypothetical protein	327	301	210	399	1407	1187	1.78819	6.47637e-50
Rv1646	PE17	PE family protein PE17	1075	946	561	1386	4020	3386	1.78824	3.23845e-107
MT_H37RV_V3(ng)290		intergenic RNA	215	178	101	280	750	641	1.78919	6.07256e-41
MT3139.1	MT3139.1	hypothetical protein	864	781	512	1119	3473	2925	1.79077	1.1377e-91
MT_H37RV_V3(ng)827		intergenic RNA	864	814	513	1111	3623	2947	1.79226	1.01125e-94
Rv1987	Rv1987	chitinase	1568	1373	951	1925	6217	5663	1.79238	4.57964e-77
Rv1072	Rv1072	transmembrane protein	4781	4205	2649	7239	18993	12862	1.79777	8.42246e-73
Rv2633c	Rv2633c	hypothetical protein	1238	1091	625	1443	4667	4203	1.79925	8.75617e-89
MT_H37RV_V3(ng)634		intergenic RNA	679	716	424	1068	3065	2149	1.80338	2.49563e-72
MT_H37RV_V3(ng)787		intergenic RNA	305	275	128	309	1170	1034	1.80427	3.02264e-39
MT_H37RV_V3(ng)349		intergenic RNA	32	32	17	46	136	112	1.80887	4.88946e-11
Rv3573c	fadE34	acyl-CoA dehydrogenase FadE34	156	137	81	213	582	505	1.81308	5.26313e-36
Rv2137c	Rv2137c	hypothetical protein	2426	2088	1405	3364	9222	8101	1.82012	1.05729e-103
Rv1665	pks11	chalcone synthase	797	776	463	1141	3372	2670	1.82942	2.69919e-105
Rv2352c	PPE38	PPE family protein PPE38	59	52	23	78	200	201	1.8461	8.80467e-16
Rv3527	Rv3527	hypothetical protein	404	363	200	548	1659	1237	1.84998	2.9199e-72
Rv1174c	TB8.4	low molecular weight T-cell antigen	1320	1249	769	2063	5704	4042	1.8517	5.06807e-88
MT1585.1	MT1585.1	hypothetical protein	122	113	76	182	514	433	1.85397	3.14927e-33
Rv1144	Rv1144	oxidoreductase	2467	2064	1559	3407	10259	8775	1.85592	6.2183e-85
Rv1809	PPE33	PPE family protein PPE33	416	394	191	574	1739	1266	1.8652	8.7693e-69
Rv1386	PE15	PE family protein PE15	931	883	559	1456	4037	3063	1.87101	6.52671e-96
Rv0336	Rv0336	hypothetical protein	1466	1499	765	2195	6687	4559	1.87601	2.49236e-100
MT_H37RV_V3(ng)895		intergenic RNA	72	63	41	115	303	228	1.877	1.68883e-21
Rv3528c	Rv3528c	hypothetical protein	2049	1774	1184	2462	8834	7932	1.88805	1.53764e-77
Rv1872c	lldD2	L-lactate dehydrogenase	11927	11016	6941	17172	50862	42335	1.88809	1.27707e-165
Rv3648c	cspA	cold shock protein A	827	666	420	1090	3190	2729	1.88845	2.98996e-95
Rv3241c	Rv3241c	hypothetical protein	688	647	333	915	2850	2374	1.89424	8.59696e-99
MT_H37RV_V3(ng)1133		intergenic RNA	702	551	383	947	2881	2255	1.89445	3.13227e-86
Rv0384c	clpB	chaperone protein ClpB	467	485	222	778	1934	1456	1.90203	1.08582e-57
Rv3529c	Rv3529c	hypothetical protein	239	222	134	328	1140	796	1.90479	1.77612e-54
Rv0515	Rv0515	hypothetical protein	1497	1534	783	2311	6948	4753	1.90681	4.58569e-103
Rv0085	hycP	hydrogenase HycP	44	34	15	60	162	130	1.91182	2.74919e-13
MT_H37RV_V3(ng)316		intergenic RNA	390	388	212	630	1634	1359	1.91222	5.08349e-72
Rv2559c	Rv2559c	hypothetical protein	198	192	95	305	861	626	1.9144	7.28041e-47
Rv0280	PPE3	PPE family protein PPE3	602	590	332	834	2461	2460	1.91788	3.13463e-73
Rv0747	PE_PGRS10	PE-PGRS family protein PE_PGRS10	18	29	10	39	94	91	1.92359	3.83982e-09
MT_H37RV_V3(ng)1105		intergenic RNA	287	239	150	365	1179	1052	1.92678	2.07928e-57
Rv2590	fadD9	fatty-acid--CoA ligase FadD9	3070	2969	1710	4629	12945	11478	1.93012	2.32586e-151
Rv1739c	Rv1739c	sulfate ABC transporter permease	367	347	239	392	1937	1910	1.93095	1.28346e-10
Rv1893	Rv1893	hypothetical protein	248	217	111	343	1040	793	1.93553	1.44193e-56
Rv2875	mpt70	major secreted immunogenic protein Mpt70	412	358	264	705	1818	1386	1.93825	2.76406e-60
MT_H37RV_V3(ng)502		intergenic RNA	29	39	25	29	265	219	1.94475	6.62867e-05
Rv1886c	fbpB	diacylglycerol acyltransferase/mycolyltransferase Ag85B	2875	2605	1592	4582	12868	9279	1.94889	4.31432e-124
Rv3875	esxA	ESAT-6 protein EsxA	2655	2179	1593	3959	11611	9459	1.9535	3.38008e-107
Rv3033	Rv3033	hypothetical protein	424	380	225	614	1893	1469	1.95606	4.17815e-89
MT2423.1	MT2423.1	hypothetical protein	185	175	101	270	812	739	1.97783	1.60446e-50
Rv0212c	nadR	transcriptional regulator NadR	1462	1369	764	2274	7076	4651	1.97904	5.37697e-110
Rv0620	galK	galactokinase	1	0	0	0	8	18	1.97967	0.00721603
MT_H37RV_V3(ng)524		intergenic RNA	5	7	2	18	33	15	1.98315	0.000270946
MT_H37RV_V3(ng)674		intergenic RNA	156	133	73	189	804	524	2.0091	7.42221e-37
MT_H37RV_V3(ng)376		intergenic RNA	69	54	33	111	307	219	2.02715	2.76346e-23
Rv3536c	hsaE	hydratase	301	285	142	493	1424	1006	2.03704	7.11924e-68
Rv3842c	glpQ1	glycerophosphoryl diester phosphodiesterase	1497	1544	948	2917	7090	6044	2.05112	8.59696e-99
Rv2007c	fdxA	ferredoxin	130	134	84	156	703	714	2.05596	1.55126e-27
Rv2986c	hupB	DNA-binding protein HU	2346	2404	1185	4276	11233	8114	2.06003	1.07097e-103
Rv3534c	hsaF	4-hydroxy-2-oxovalerate aldolase	231	240	101	447	1181	658	2.06641	3.2144e-36
Rv2034	Rv2034	ArsR family HTH-type transcriptional repressor	55	65	25	98	279	238	2.07879	3.92046e-23
Rv0351	grpE	stress response protein GrpE	1079	1042	492	2013	5325	3153	2.08466	4.98881e-60
MT_H37RV_V3(ng)456		intergenic RNA	500	471	265	885	2342	1889	2.08929	1.36277e-100
Rv3417c	groEL1	chaperonin GroEL	3230	2968	1539	5491	15200	11305	2.10361	1.67179e-142
Rv3462c	infA	translation initiation factor IF-1	1027	916	642	1740	5024	4490	2.11309	1.45975e-114
MT_H37RV_V3(ng)59		intergenic RNA	70	70	32	116	354	285	2.12173	3.69109e-29
Rv3841	bfrB	bacterioferritin BfrB	1570	1538	968	2870	7725	7043	2.12783	8.51572e-134
Rv1285	cysD	sulfate adenylyltransferase subunit 2	400	340	212	602	1899	1688	2.12848	8.50301e-90
MT_H37RV_V3(ng)526		intergenic RNA	587	554	316	993	3578	1931	2.13461	3.71709e-68
Rv2710	sigB	RNA polymerase sigma factor SigB	3740	3106	2042	6952	18341	12910	2.14658	2.71653e-108
Rv1284	canA	beta-carbonic anhydrase	545	541	291	906	2837	2378	2.15539	7.86593e-125
Rv3535c	hsaG	acetaldehyde dehydrogenase	129	125	71	237	746	477	2.1583	6.87085e-46
Rv3502c	Rv3502c	short-chain type dehydrogenase/reductase	190	210	102	415	1124	666	2.17375	7.95456e-46
Rv1197	esxK	ESAT-6 like protein EsxK	3780	3345	2123	6431	20235	15200	2.17516	6.17916e-204
Rv2347c	esxP	ESAT-6 like protein EsxP	3747	3310	2101	6374	20017	15076	2.17598	1.69365e-204
MT_H37RV_V3(ng)583		intergenic RNA	932	846	565	1339	5093	4780	2.1822	1.78392e-75
Rv1807	PPE31	PPE family protein	241	225	115	440	1262	898	2.18951	6.03584e-72
MT_H37RV_V3(ng)959		intergenic RNA	100	118	56	185	585	503	2.19838	5.09173e-44
MT_H37RV_V3(ng)782		intergenic RNA	60	64	35	86	378	325	2.20808	1.05525e-25
MT_H37RV_V3(ng)457		intergenic RNA	261	253	147	471	1467	1124	2.20954	8.02658e-91
Rv3503c	fdxD	ferredoxin FdxD	262	249	147	541	1321	1103	2.21571	5.78344e-75
Rv3516	echA19	enoyl-CoA hydratase EchA19	190	221	96	372	1201	790	2.22426	6.54609e-61
Rv3219	whiB1	transcriptional regulator WhiB1	3071	2531	1666	5349	14903	13395	2.22651	9.26128e-160
MT_H37RV_V3(ng)852		intergenic RNA	472	518	294	805	3298	2217	2.23151	1.45697e-83
MT_H37RV_V3(ng)476		intergenic RNA	123	134	72	234	717	607	2.23168	6.75132e-55
Rv3891c	esxD	ESAT-6 like protein EsxD	863	897	472	1505	5029	4080	2.23951	1.7712e-150
Rv1535	Rv1535	hypothetical protein	212	175	110	428	972	870	2.24512	1.7447e-59
Rv0560c	Rv0560c	benzoquinone methyltransferase	224	215	155	468	1545	883	2.24613	2.57558e-56
Rv1158c	Rv1158c	hypothetical protein	190	243	101	446	1177	833	2.24667	1.04574e-55
MT_H37RV_V3(ng)647		intergenic RNA	188	184	141	308	1186	1126	2.24852	3.0032e-47
Rvnt07	metT	tRNA-Met	187	167	95	273	1119	836	2.25295	2.99978e-58
Rv2416c	eis	enhanced intracellular survival protein	326	320	195	650	1902	1438	2.25351	7.53005e-105
Rv2441c	rpmA	50S ribosomal protein L27	1514	1365	721	2762	7767	6243	2.26296	7.19302e-179
Rv1808	PPE32	PPE family protein PPE32	164	166	84	348	995	622	2.26909	3.4325e-54
Rv0129c	fbpC	diacylglycerol acyltransferase/mycolyltransferase Ag85C	2253	2331	1153	4908	12457	9137	2.28069	1.78333e-119
MT_H37RV_V3(ng)1051		intergenic RNA	68	55	31	93	367	331	2.28495	2.71284e-28
Rv1305	atpE	ATP synthase subunit C	3554	3126	2059	6393	20312	16600	2.29222	9.04171e-202
Rv1038c	esxJ	ESAT-6 like protein EsxJ	3175	2745	1782	5830	18138	13851	2.29257	7.75014e-214
Rv2035	Rv2035	hypothetical protein	297	249	132	456	1592	1346	2.30743	2.89026e-83
Rv1792	esxM	esat-6 like protein esxM	3354	2943	1903	6299	19858	14741	2.31219	1.55167e-214
MT_H37RV_V3(ng)1021		intergenic RNA	155	135	86	235	883	842	2.31708	2.21573e-50
Rv3620c	esxW	ESAT-6 like protein EsxW	3086	2666	1730	5779	17928	13703	2.31946	1.20446e-218
MT_H37RV_V3(ng)813		intergenic RNA	200	183	112	421	1306	781	2.33739	3.12811e-64
Rv1404	Rv1404	transcriptional regulator	492	488	275	1125	2891	2324	2.37986	7.55088e-126
Rv0469	umaA	mycolic acid synthase UmaA	6054	5290	3657	10904	35044	34789	2.38211	2.36173e-120
Rv3613c	Rv3613c	hypothetical protein	586	562	327	1178	3528	3104	2.40816	9.56003e-161
Rv0468	fadB2	3-hydroxybutyryl-CoA dehydrogenase	1988	1888	1147	4185	11878	10582	2.41886	5.70409e-218
MT_H37RV_V3(ng)945		intergenic RNA	1310	1179	789	2451	8255	7540	2.43204	5.03079e-137
MT_H37RV_V3(ng)366		intergenic RNA	99	94	67	220	623	586	2.43412	8.12904e-54
Rv3513c	fadD18	fatty-acid--CoA ligase FadD18	152	152	84	357	1016	717	2.44183	2.96934e-73
Rv1387	PPE20	PPE family protein PPE20	3188	2911	1728	6720	20207	17183	2.50272	9.14894e-292
MT_H37RV_V3(ng)1138		intergenic RNA	124	117	73	250	880	719	2.51358	3.41253e-69
Rv0264c	Rv0264c	hypothetical protein	82	63	33	174	464	375	2.52093	1.06476e-44
MT_H37RV_V3(ng)338		intergenic RNA	29	26	13	57	195	165	2.522	1.95309e-21
MT_H37RV_V3(ng)988		intergenic RNA	625	726	358	2020	4853	2767	2.52243	6.3451e-25
Rv1128c	Rv1128c	hypothetical protein	247	244	139	571	1676	1359	2.52407	4.8052e-122
Rv3746c	PE34	PE family protein PE34	32	35	14	60	197	242	2.52472	1.36483e-20
Rv2624c	Rv2624c	universal stress protein	44	47	29	65	418	317	2.52486	1.19931e-23
MT3290.2	MT3290.2	hypothetical protein	14	4	7	32	72	63	2.53767	3.61622e-10
Rv3545c	cyp125	steroid C26-monooxygenase	555	500	286	1294	3818	2707	2.56533	5.47965e-165
Rv0350	dnaK	chaperone protein DnaK	8147	7259	4325	19779	55728	39064	2.57332	2.69085e-217
MT_H37RV_V3(ng)1026		intergenic RNA	33	24	13	73	224	144	2.58883	8.46264e-23
Rv3530c	Rv3530c	oxidoreductase	163	150	86	327	1197	980	2.60687	2.09593e-85
MT_H37RV_V3(ng)1036		intergenic RNA	328	306	182	819	2251	1871	2.61942	7.79534e-149
MT_H37RV_V3(ng)413		intergenic RNA	142	143	99	397	1055	912	2.62101	1.62565e-85
Rv0211	pckA	phosphoenolpyruvate carboxykinase	4385	4115	2160	10806	30318	22787	2.63154	8.32644e-259
MT_H37RV_V3(ng)87		intergenic RNA	71	68	49	188	613	407	2.6345	3.7098e-52
MT_H37RV_V3(ng)152		intergenic RNA	113	87	62	269	775	598	2.64001	5.19902e-70
MT_H37RV_V3(ng)130		intergenic RNA	1292	1157	743	3576	9128	6770	2.65169	5.52391e-164
Rv3549c	Rv3549c	short-chain type dehydrogenase/reductase	255	236	115	621	1879	1360	2.68952	4.08298e-126
Rv3874	esxB	ESAT-6-like protein EsxB	3164	2756	1808	7874	22917	19204	2.69803	1.42277e-285
MT_H37RV_V3(ng)455		intergenic RNA	332	295	208	820	2406	2314	2.70977	1.32266e-127
Rv3564	fadE33	acyl-CoA dehydrogenase FadE33	62	55	20	141	429	342	2.72069	3.79356e-44
Rv3538	Rv3538	dehydrogenase	153	160	68	452	1169	868	2.75388	3.51736e-86
MT_H37RV_V3(ng)1012		intergenic RNA	82	82	55	265	760	482	2.76522	7.38084e-61
Rv3546	fadA5	acetyl-CoA acetyltransferase FadA	79	85	30	236	624	453	2.78688	2.3908e-56
Rv0440	groEL2	molecular chaperone GroEL	8091	7364	4170	24256	60724	46264	2.80835	6.89365e-220
Rv3560c	fadE30	acyl-CoA dehydrogenase FadE30	95	66	38	251	688	451	2.81812	5.01585e-57
Rv0516c	Rv0516c	anti-anti-sigma factor	654	568	330	1921	4888	3765	2.82258	8.67165e-178
MT_H37RV_V3(ng)937		intergenic RNA	135	127	59	419	1078	732	2.84042	2.40466e-78
Rv0991c	Rv0991c	hypothetical protein	1637	1509	865	4623	13492	10141	2.84131	0
MT3626	MT3626	hypothetical protein	1002	880	488	2575	8016	6280	2.84439	1.76508e-297
Rv2428	ahpC	alkyl hydroperoxide reductase subunit AhpC	4440	4035	2472	10990	37009	32392	2.84668	2.39473e-267
Rv0082	Rv0082	oxidoreductase	37	46	20	160	327	243	2.85582	3.64658e-34
Rv3563	fadE32	acyl-CoA dehydrogenase FadE32	59	49	28	153	500	363	2.85819	9.4662e-53
Rv0081	Rv0081	HTH-type transcriptional regulator	53	53	20	197	457	245	2.87548	5.07221e-34
Rv3552	Rv3552	CoA-transferase subunit beta	132	106	70	381	1201	737	2.89532	4.04847e-85
Rv3537	kstD	3-oxosteroid 1-dehydrogenase	370	361	203	1207	3440	2242	2.90711	2.83827e-150
MT_H37RV_V3(ng)139		intergenic RNA	708	584	471	2029	5602	6143	2.92368	2.62057e-120
MT_H37RV_V3(ng)534		intergenic RNA	473	414	328	1455	4056	3965	2.93283	6.08869e-143
Rv1375	Rv1375	hypothetical protein	1106	1036	583	3247	9466	8013	2.94567	0
Rv1738	Rv1738	hypothetical protein	202	163	113	390	2320	2359	3.01595	3.64129e-16
Rv2623	TB31.7	universal stress protein	63	62	30	132	661	602	3.02649	5.04956e-46
Rv0263c	Rv0263c	hypothetical protein	86	83	38	297	747	654	3.05876	3.22744e-82
Rv3526	kshA	3-ketosteroid-9-alpha-hydroxylase oxygenase subunit	1125	1022	553	3266	10998	8641	3.07823	0
Rv3290c	lat	L-lysine-epsilon aminotransferase	953	901	540	3053	8665	8748	3.09471	4.23786e-230
MT_H37RV_V3(ng)535		intergenic RNA	19	16	9	66	230	123	3.09483	6.24761e-25
Rv1805c	Rv1805c	hypothetical protein	1024	844	735	3617	10599	9602	3.13713	1.16858e-160
MT_H37RV_V3(ng)112		intergenic RNA	306	292	176	1066	3457	2437	3.15573	7.76177e-221
Rv3614c	espD	ESX-1 secretion-associated protein EspD	1450	1366	785	5408	14741	11724	3.18128	0
MT_H37RV_V3(ng)79		intergenic RNA	262	243	150	899	2760	2336	3.18495	5.96318e-217
MT_H37RV_V3(ng)1087		intergenic RNA	116	86	59	280	1205	1116	3.20502	8.62815e-77
MT_H37RV_V3(ng)605		intergenic RNA	30	29	14	77	394	302	3.22347	3.05469e-37
Rv3562	fadE31	acyl-CoA dehydrogenase FadE31	114	102	33	403	1111	778	3.23997	1.69796e-89
Rv0251c	hsp	heat shock protein	202	181	109	863	2196	1473	3.24214	3.94623e-131
Rv3418c	groES	chaperonin GroES	2937	2630	1522	11951	30106	23956	3.27749	0
MT_H37RV_V3(ng)408		intergenic RNA	289	262	192	986	3794	2971	3.30062	5.38389e-174
Rv3550	echA20	enoyl-CoA hydratase EchA20	104	110	43	483	1292	784	3.35015	1.02143e-90
Rv3551	Rv3551	CoA-transferase subunit alpha	79	87	30	339	1023	659	3.36573	8.13593e-91
Rv3561	fadD3	fatty-acid--CoA ligase FadD3	124	124	61	531	1600	1104	3.38869	1.20495e-144
MT_H37RV_V3(ng)724		intergenic RNA	134	120	84	475	1731	1548	3.39989	4.53824e-132
MT_H37RV_V3(ng)138		intergenic RNA	332	275	157	1383	3223	3192	3.40495	8.75338e-187
Rv3515c	fadD19	long-chain-fatty-acid--CoA ligase FadD19	296	339	169	1371	4289	2877	3.40896	2.18351e-223
MT_H37RV_V3(ng)88		intergenic RNA	50	39	27	246	625	448	3.49296	2.75591e-73
MT_H37RV_V3(ng)783		intergenic RNA	5	8	2	21	123	106	3.5457	1.0095e-16
Rv3616c	espA	ESX-1 secretion-associated protein EspA	2716	2627	1454	14730	39060	34166	3.73273	0
Rv2626c	hrp1	hypoxic response protein	106	124	65	549	3166	2392	4.03612	2.59391e-41
MT_H37RV_V3(ng)1039		intergenic RNA	880	827	500	5594	17161	15052	4.08894	0
Rv0467	icl1	isocitrate lyase	2312	2171	1275	17146	45386	40136	4.18724	0
Rv3615c	espC	ESX-1 secretion-associated protein EspC	1476	1306	899	10560	30756	27575	4.21067	0
Rv2030c	Rv2030c	hypothetical protein	52	63	27	334	1553	1467	4.27731	1.2536e-47
MT_H37RV_V3(ng)339		intergenic RNA	27	27	16	255	823	553	4.44237	6.84581e-101
Rv1405c	Rv1405c	methyltransferase	230	217	137	2576	6341	5346	4.64094	0
Rv1806	PE20	PE family protein PE20	23	25	11	346	1028	937	5.17883	1.95268e-132
Rv1129c	Rv1129c	transcriptional regulator	207	164	91	2858	8555	6556	5.28394	0
Rv1131	prpC	methylcitrate synthase PrpC	454	408	290	9049	27132	23298	5.66516	0
MT_H37RV_V3(ng)414		intergenic RNA	9	9	6	270	787	574	5.81311	8.48563e-92
Rv2031c	hspX	alpha-crystallin	73	106	50	1696	8271	7253	5.82225	8.56334e-84
Rv1130	prpD	methylcitrate dehydratase PrpD	87	48	50	14610	42171	34223	8.68503	0

## Sheet: 24h
transcript_id	transcript_name	product	control_rep1	control_rep2	control_rep3	BMDM_rep1	BMDM_rep2	BMDM_rep3	log2 FC	q-value
Rv3281	accE5	bifunctional protein acetyl-/propionyl-CoAcarboxylase subunit epsilon AccE	2126	3701	2306	7075	9260	7415	1.04894	1.23229e-10
Rv0768	aldA	aldehyde dehydrogenase AldA	220	430	189	836	642	867	1.02035	4.58227e-14
Rv2395A	aprA	acid and phagosome regulated protein AprA	762	1615	706	3876	2055	3122	1.08367	2.2267e-11
Rv3578	arsB2	arsenic transport integral membrane protein ArsB	357	628	279	254	195	371	-1.04519	1.91331e-08
Rv2643	arsC	arsenic-transport integral membrane protein ArsC	206	457	182	880	628	858	1.03858	2.13765e-12
Rv1305	atpE	ATP synthase subunit C	2848	4843	3000	13698	14586	11313	1.38165	6.75262e-20
Rv3583c	carD	RNA polymerase-binding transcription factor CarD	2686	4367	2823	10870	11649	11926	1.28858	8.1109e-24
Rv2816c	cas2	CRISPR-associated endoribonuclease Cas2	2171	3286	2234	13571	12372	11033	1.72317	1.91131e-33
Rv0384c	clpB	chaperone protein ClpB	480	1051	460	3068	2182	3179	1.62136	1.16771e-39
Rv2461c	clpP1	ATP-dependent CLP protease proteolytic subunit 1	2232	3845	2111	8886	10451	9328	1.32434	1.696e-23
Rv2460c	clpP2	ATP-dependent CLP protease proteolytic subunit 2	2287	3734	2189	8303	8979	8361	1.14894	1.40567e-19
Rv3648c	cspA	cold shock protein A	631	1068	610	3307	2928	4058	1.64926	1.30306e-45
Rv1622c	cydB	cytochrome D ubiquinol oxidase subunit II CydB	683	1339	585	419	444	470	-1.3683	3.07564e-26
Rv1620c	cydC	cytochrome biosyntheisis ABC transporter ATP-binding protein/permease CydC	431	786	407	328	242	352	-1.25563	6.11949e-20
Rv1621c	cydD	cytochrome biosyntheisis ABC transporter ATP-binding protein/permease CydD	260	689	219	206	176	259	-1.18813	9.24946e-10
Rv3545c	cyp125	steroid C26-monooxygenase	407	768	362	2725	2456	2352	1.82413	5.06461e-51
Rv1777	cyp144	cytochrome P450 Cyp144	641	1013	554	368	351	516	-1.29021	4.0631e-18
Rv2392	cysH	phosphoadenosine phosphosulfate reductase	1081	1901	989	854	814	814	-1.11808	2.76007e-22
Rv2398c	cysW	sulfate ABC transporter permease CysW	990	1830	943	653	715	728	-1.27176	2.78375e-25
Rv0352	dnaJ1	chaperone protein DnaJ	1474	3059	1325	6353	3915	7179	1.10367	2.25048e-13
Rv0350	dnaK	chaperone protein DnaK	7199	12115	7169	40364	36621	38393	1.62313	2.38585e-54
Rv0282	eccA3	ESX-3 secretion system protein EccA	3458	6450	3297	17741	15832	17918	1.49744	2.52547e-70
Rv0283	eccB3	ESX-3 secretion system protein EccB3	1335	2820	1254	6719	4625	6823	1.29076	9.63863e-28
Rv0284	eccC3	ESX-3 secretion system protein EccC3	5145	10063	5126	22073	17988	22963	1.168	3.52281e-41
Rv0290	eccD3	ESX-3 secretion system protein EccD	481	1028	413	3569	1880	3272	1.69459	2.84966e-24
Rv3516	echA19	enoyl-CoA hydratase EchA19	176	308	144	954	794	880	1.58228	4.80086e-32
Rv3550	echA20	enoyl-CoA hydratase EchA20	143	309	130	703	783	1283	1.74416	2.31351e-19
Rv2416c	eis	enhanced intracellular survival protein	345	643	250	1165	1147	1340	1.11261	3.69724e-16
Rv3616c	espA	ESX-1 secretion-associated protein EspA	1544	2963	1477	23236	16520	17870	2.77132	2.11689e-121
Rv3615c	espC	ESX-1 secretion-associated protein EspC	892	1551	834	13969	12290	10772	2.98127	1.08557e-118
Rv3614c	espD	ESX-1 secretion-associated protein EspD	761	1515	794	8101	7081	7401	2.40117	2.98382e-120
Rv3865	espF	ESX-1 secretion-associated protein EspF	1065	1687	1025	3667	3753	4085	1.10329	8.36653e-20
Rv3866	espG1	ESX-1 secretion-associated protein EspG	1021	1785	948	3858	3799	4882	1.25536	4.22875e-29
Rv0289	espG3	ESX-3 secretion-associated protein EspG3	711	1484	670	5920	3561	5761	1.92355	7.682e-44
Rv3875	esxA	ESAT-6 protein EsxA	2342	3877	2428	12058	11025	11077	1.47228	1.20849e-35
Rv3874	esxB	ESAT-6-like protein EsxB	2499	4120	2702	13805	16243	13295	1.69115	6.96245e-29
Rv3891c	esxD	ESAT-6 like protein EsxD	665	1155	682	2277	2509	2254	1.00532	5.61247e-13
Rv0287	esxG	ESAT-6 like protein EsxG	620	1379	741	5182	3877	4122	1.78528	6.50092e-42
Rv0288	esxH	ESAT-6-like protein EsxH	1615	3102	1792	14446	10268	13610	2.05172	2.89999e-73
Rv1038c	esxJ	ESAT-6 like protein EsxJ	2205	3809	2400	9427	10345	9413	1.29115	1.50298e-21
Rv1197	esxK	ESAT-6 like protein EsxK	2576	4490	2846	10515	11379	10277	1.19689	1.70834e-18
Rv1792	esxM	esat-6 like protein esxM	2379	4151	2621	10133	11065	9986	1.26651	1.55049e-20
Rv1793	esxN	ESAT-6 like protein EsxN	2035	3733	2224	8069	7203	7446	1.02092	2.12099e-19
Rv2347c	esxP	ESAT-6 like protein EsxP	2544	4437	2811	10419	11283	10220	1.20327	9.51549e-19
Rv3019c	esxR	ESAT-6 like protein EsxR	33	76	40	234	166	217	1.51112	1.77709e-11
Rv3620c	esxW	ESAT-6 like protein EsxW	2146	3708	2342	9282	10190	9300	1.30772	4.58607e-22
Rv0859	fadA	acyltransferase	973	1670	860	4348	2936	3031	1.0679	1.89956e-13
Rv3546	fadA5	acetyl-CoA acetyltransferase FadA	71	137	48	598	378	523	2.02944	2.52625e-26
Rv0468	fadB2	3-hydroxybutyryl-CoA dehydrogenase	1501	2692	1474	7577	7964	9737	1.66677	1.08561e-48
Rv3513c	fadD18	fatty-acid--CoA ligase FadD18	139	255	102	876	723	880	1.84089	1.74452e-38
Rv3515c	fadD19	long-chain-fatty-acid--CoA ligase FadD19	277	540	260	2878	2550	2816	2.4608	1.54246e-117
Rv3561	fadD3	fatty-acid--CoA ligase FadD3	244	420	179	1206	1211	1619	1.76997	2.29817e-34
Rv3504	fadE26	acyl-CoA dehydrogenase FadE26	195	361	171	918	818	917	1.39597	5.47114e-28
Rv3505	fadE27	acyl-CoA dehydrogenase FadE27	147	250	95	514	380	515	1.04055	1.92825e-09
Rv3544c	fadE28	acyl-CoA dehydrogenase FadE28	277	528	243	1084	1038	1329	1.25326	5.46958e-23
Rv3560c	fadE30	acyl-CoA dehydrogenase FadE30	128	211	86	512	472	720	1.49465	1.27822e-16
Rv3562	fadE31	acyl-CoA dehydrogenase FadE31	150	281	125	822	790	973	1.73678	4.47038e-36
Rv3563	fadE32	acyl-CoA dehydrogenase FadE32	104	152	45	375	319	421	1.37442	3.33127e-10
Rv3564	fadE33	acyl-CoA dehydrogenase FadE33	80	149	62	324	315	463	1.41742	2.63649e-13
Rv3573c	fadE34	acyl-CoA dehydrogenase FadE34	124	203	76	576	496	577	1.54355	1.91453e-20
Rv2524c	fas	fatty acid synthase	7767	16032	7433	7644	5348	7775	-1.01768	4.02192e-20
Rv1886c	fbpB	diacylglycerol acyltransferase/mycolyltransferase Ag85B	1962	3578	1797	8919	7149	6795	1.16921	4.5851e-21
Rv3503c	fdxD	ferredoxin FdxD	232	383	221	1393	1378	1468	1.83737	1.08755e-46
Rv1909c	furA	ferric uptake regulation protein FurA	289	521	267	1144	1162	1226	1.24014	4.39503e-23
Rv1542c	glbN	hemoglobin GlbN	304	588	306	234	246	292	-1.05888	1.85574e-12
Rvnt11	gluT	tRNA-Glu	14	18	5	1	4	1	-1.57912	0.00223873
Rv0114	gmhB	D-glycero-alpha-D-manno-heptose-1,7-bisphosphate 7-phosphatase	636	1114	658	385	480	581	-1.17606	2.99668e-13
Rv3417c	groEL1	chaperonin GroEL	2908	5341	2865	16300	13086	18195	1.61061	4.05459e-61
Rv0440	groEL2	molecular chaperone GroEL	6526	11452	6169	56746	41208	53125	2.14644	1.30191e-103
Rv3418c	groES	chaperonin GroES	2324	4482	2439	17403	15242	18087	1.97735	3.69905e-106
Rv0351	grpE	stress response protein GrpE	1019	1924	943	4090	3562	5823	1.30636	8.34691e-22
Rv1955	higB	toxin HigB	541	943	520	2296	2491	3085	1.47764	2.8011e-30
Rv3570c	hsaA	flavin-dependent monooxygenase oxygenase subunit HsaA	976	1861	949	3649	3620	4116	1.12596	2.48674e-28
Rv3536c	hsaE	hydratase	250	553	228	1067	1138	1358	1.34436	1.79965e-21
Rv3534c	hsaF	4-hydroxy-2-oxovalerate aldolase	180	419	170	975	853	1228	1.53362	1.77698e-25
Rv3535c	hsaG	acetaldehyde dehydrogenase	101	228	101	519	540	669	1.5338	5.73148e-21
Rv0251c	hsp	heat shock protein	230	426	182	3847	3478	4700	3.34249	7.42236e-169
Rv0084	hycD	formate hydrogenlyase HycD	105	220	70	443	295	516	1.19315	8.4326e-09
Rv0085	hycP	hydrogenase HycP	30	62	31	202	125	194	1.51466	9.06786e-10
Rv0086	hycQ	hydrogenase HycQ	180	360	131	774	496	857	1.19125	3.2813e-11
Rv3339c	icd1	isocitrate dehydrogenase	2418	4162	2317	1744	2017	2291	-1.00552	7.39703e-15
Rv0467	icl1	isocitrate lyase	1676	3207	1554	24159	19434	26253	2.95889	1.44099e-232
Rv3462c	infA	translation initiation factor IF-1	925	1385	859	2982	3651	3793	1.19947	6.02189e-16
Rv0341	iniB	isoniazid inducible protein IniB	1190	2577	1127	525	379	550	-2.14306	8.60398e-69
Rv1908c	katG	catalase-peroxidase	1828	3377	1636	9366	6519	8770	1.37387	1.72107e-37
Rv3526	kshA	3-ketosteroid-9-alpha-hydroxylase oxygenase subunit	928	1565	812	5216	6644	5541	1.9001	8.25137e-38
Rv3537	kstD	3-oxosteroid 1-dehydrogenase	348	700	310	2633	2698	2785	2.11908	2.13654e-72
Rv3290c	lat	L-lysine-epsilon aminotransferase	709	1383	690	3670	3855	5376	1.72708	1.13949e-38
Rvnt17	leuX	tRNA-Leu	18	19	12	3	3	4	-1.79522	0.000205333
Rv2485c	lipQ	carboxylesterase LipQ	219	369	167	1278	671	681	1.276	2.75485e-09
Rv3084	lipR	acetyl-hydrolase LipR	51	61	28	191	103	132	1.01403	0.000508143
Rv1169c	lipX	lipase LipX	801	1198	642	3053	4883	3738	1.62093	6.90363e-18
Rv1872c	lldD2	L-lactate dehydrogenase	9216	17592	10004	45140	38802	46918	1.34738	5.19414e-45
Rv1799	lppT	lipoprotein LppT	91	175	74	67	61	41	-1.3211	5.18806e-07
Rv3763	lpqH	lipoprotein LpqH	986	1807	903	4241	3001	3267	1.03359	3.69724e-16
Rv0847	lpqS	lipoprotein LpqS	274	546	228	256	195	205	-1.07017	8.28055e-11
Rv0456A	mazF1	toxin MazF1	86	165	62	59	59	67	-1.10278	9.23291e-06
Rv2384	mbtA	bifunctional salicyl-AMP ligase/salicyl-S-ArCP synthetase	125	221	113	605	356	571	1.22118	1.3481e-11
Rv2383c	mbtB	phenyloxazoline synthase	751	1416	572	4772	2964	4100	1.63664	1.53383e-31
Rv2382c	mbtC	polyketide synthetase	613	1123	523	2879	2384	3088	1.41905	1.01923e-43
Rv2381c	mbtD	polyketide synthetase	512	981	509	2231	1708	2344	1.17303	4.80545e-26
Rv2380c	mbtE	peptide synthetase	1149	2408	1071	4957	3570	4721	1.06895	4.02759e-22
Rv2386c	mbtI	salicylate synthase	368	749	424	4779	3525	3625	2.44087	7.53236e-72
Rv2385	mbtJ	acetyl hydrolase	380	686	350	3274	2272	2618	2.02814	8.90137e-57
Rv1347c	mbtK	lysine N-acetyltransferase MbtK	580	1062	526	2296	2097	2187	1.13844	7.48356e-26
Rv0542c	menE	2-succinylbenzoic acid--CoA ligase	262	627	258	176	156	349	-1.10934	1.84102e-06
Rvnt07	metT	tRNA-Met	122	199	119	655	687	547	1.57743	2.94483e-18
Rv0692	mftB	mycofactocin system protein MftB	3044	5474	3182	1872	1813	1700	-1.56009	1.20349e-38
Rv0693	mftC	mycofactocin radical SAM maturase MftC	2098	4198	2157	1225	799	1005	-1.90224	6.10577e-53
Rv0694	mftD	mycofactocin system heme/flavin oxidoreductase MftD	1286	2547	1201	637	439	646	-1.96405	3.33403e-61
Rv0655	mkl	ribonucleotide ABC transporter ATP-binding protein	2167	3777	2103	9020	9282	9340	1.2984	2.9188e-32
Rv3110	moaB1	pterin-4-alpha-carbinolamine dehydratase	196	310	179	115	176	137	-1.08159	1.16117e-06
Rv0865	mog	molybdopterin biosynthesis protein	412	879	409	349	305	467	-1.01492	1.17331e-11
MT0066.2	MT0066.2	hypothetical protein	248	473	310	982	1201	1212	1.21044	3.42873e-13
MT0177	MT0177	hypothetical protein	422	859	460	2146	1484	1648	1.12059	1.33401e-15
MT0291.4	MT0291.4	hypothetical protein	23	43	12	109	47	103	1.12275	0.00148127
MT0416	MT0416	hypothetical protein	32	62	39	4	10	7	-2.47339	2.10791e-10
MT0726.1	MT0726.1	hypothetical protein	95	156	93	41	66	37	-1.55954	3.01444e-08
MT0853	MT0853	hypothetical protein	19	30	17	7	6	2	-1.81926	7.4737e-05
MT0937	MT0937	hypothetical protein	20	29	10	6	2	7	-1.65697	0.000476122
MT0991	MT0991	hypothetical protein	39	52	33	32	14	33	-1.0011	0.00701526
MT1025.2	MT1025.2	hypothetical protein	18	36	22	8	4	11	-1.66088	0.000140705
MT1025.3	MT1025.3	hypothetical protein	63	129	51	58	43	51	-1.01745	0.00017322
MT1178	MT1178	hypothetical protein	189	328	203	817	710	734	1.14844	4.41936e-15
MT1356	MT1356	hypothetical protein	25	34	17	1	7	0	-2.28174	1.4761e-06
MT1479.1	MT1479.1	hypothetical protein	23	36	28	8	10	20	-1.34947	0.00137992
MT1585.1	MT1585.1	hypothetical protein	78	132	65	421	289	221	1.22409	4.6544e-07
MT1627	MT1627	hypothetical protein	287	532	285	69	54	70	-2.87368	8.61113e-62
MT1924.1	MT1924.1	hypothetical protein	56	151	59	356	194	264	1.13342	1.32638e-06
MT2165.1	MT2165.1	hypothetical protein	6	7	7	0	0	0	-1.61453	0.00140187
MT2367.1	MT2367.1	hypothetical protein	7	11	9	0	1	0	-1.82783	0.000348515
MT2423.1	MT2423.1	hypothetical protein	110	221	132	657	606	702	1.58345	3.05957e-26
MT2558	MT2558	hypothetical protein	10	24	11	48	47	55	1.10602	0.00318388
MT2589.1	MT2589.1	hypothetical protein	42	77	30	31	17	33	-1.1571	0.000701567
MT2779	MT2779	hypothetical protein	1381	2200	1370	5726	5325	4607	1.15154	4.57862e-16
MT2924	MT2924	hypothetical protein	23	40	35	20	11	26	-1.0774	0.00798062
MT3024	MT3024	hypothetical protein	16	35	16	4	11	12	-1.27644	0.00551006
MT3139.1	MT3139.1	hypothetical protein	613	1011	626	2745	2979	2243	1.31342	7.99833e-16
MT3491.1	MT3491.1	hypothetical protein	6	7	4	1	0	0	-1.32279	0.00999463
MT3573.11	MT3573.11	hypothetical protein	80	145	62	364	242	348	1.23091	1.52919e-10
MT3580.2	MT3580.2	hypothetical protein	226	446	253	1209	728	847	1.08561	3.69815e-10
MT3626	MT3626	hypothetical protein	838	1388	680	4274	5335	4513	1.79136	7.03434e-34
MT3847	MT3847	hypothetical protein	11	17	15	0	3	3	-1.86554	0.000196168
MT3959	MT3959	hypothetical protein	10	17	12	4	4	3	-1.4371	0.00431244
MT3962	MT3962	hypothetical protein	29	54	27	4	6	13	-2.11893	1.83953e-07
MT4041.2	MT4041.2	hypothetical protein	121	201	119	74	92	87	-1.20373	6.03742e-08
MTS0643	MTS0643	small intergenic RNA	25	41	29	7	7	3	-2.22506	1.32999e-07
MTS0824	MTS0824	small intergenic RNA	19	20	14	2	4	5	-1.8185	0.000146842
MTS1635	MTS1635	small intergenic RNA	147	185	120	16	33	14	-2.96016	2.39718e-23
MTS1850	MTS1850	small intergenic RNA	937	1966	890	5037	2590	3824	1.11635	1.47478e-11
MTS2822	MTS2822	small intergenic RNA	18	12	14	2	4	4	-1.65826	0.00086914
MTS2873	MTS2873	small intergenic RNA	38	95	46	31	27	23	-1.38652	1.40182e-05
MTS2977	MTS2977	small intergenic RNA	20	24	18	6	9	6	-1.5034	0.00098117
Rv0291	mycP3	membrane-anchored mycosin MycP	536	1133	476	2776	1619	2711	1.25822	2.24874e-16
Rv0212c	nadR	transcriptional regulator NadR	799	1851	872	4110	2748	4487	1.22232	1.46931e-18
Rv0253	nirD	nitrite reductase small subunit NirD	232	438	245	186	169	263	-1.00279	1.35271e-08
Rv1981c	nrdF1	ribonucleoside-diphosphate reductase subunit beta NrdF1	2007	3282	1836	7528	8470	5841	1.12334	2.59575e-11
Rv3053c	nrdH	glutaredoxin electron transport protein NrdH	1409	2538	1525	5099	5561	4701	1.00272	2.278e-12
Rv0211	pckA	phosphoenolpyruvate carboxykinase	2962	5644	2724	15448	12876	15731	1.49915	2.13654e-72
Rv0747	PE_PGRS10	PE-PGRS family protein PE_PGRS10	48	52	18	150	141	198	1.43134	4.36339e-07
Rv0834c	PE_PGRS14	PE-PGRS family protein PE_PGRS14	84	171	76	373	215	375	1.04066	5.61292e-07
Rv1441c	PE_PGRS26	PE-PGRS family protein PE_PGRS26	50	112	53	225	181	239	1.09314	1.36209e-07
Rv2162c	PE_PGRS38	PE-PGRS family protein PE_PGRS38	411	889	339	1951	1150	1814	1.13025	1.71056e-12
Rv3595c	PE_PGRS59	PE-PGRS family protein PE_PGRS59	136	232	97	498	350	553	1.0975	6.09533e-10
Rv1172c	PE12	PE family protein PE12	903	1808	916	4179	3731	4405	1.30331	2.38552e-43
Rv1386	PE15	PE family protein PE15	471	970	465	2147	2186	2030	1.28782	2.79245e-24
Rv1806	PE20	PE family protein PE20	44	69	46	600	404	421	2.54155	3.87916e-34
Rv2107	PE22	PE family protein PE22	573	972	583	67	162	149	-2.45867	1.32981e-11
Rv2328	PE23	PE family protein PE23	1430	2384	1254	1139	921	1033	-1.16576	4.85462e-26
Rv3746c	PE34	PE family protein PE34	23	42	19	82	70	100	1.02311	0.000797361
Rv0285	PE5	PE family protein PE5	60	135	48	375	171	302	1.28626	2.47299e-07
PEP0073	PEP0073	Small peptide in vicinity of Rv0190	51	102	49	43	33	29	-1.24954	2.70353e-05
Rv2947c	pks15	polyketide synthase	1175	2062	992	608	797	1025	-1.21353	2.11505e-13
Rv1387	PPE20	PPE family protein PPE20	2108	3648	2038	11606	11320	13405	1.72903	1.37442e-66
Rv0280	PPE3	PPE family protein PPE3	334	524	279	2430	2416	3480	2.3373	4.98483e-61
Rv1809	PPE33	PPE family protein PPE33	419	778	384	1453	1399	1571	1.02176	9.48681e-20
Rv2352c	PPE38	PPE family protein PPE38	110	111	57	210	389	569	1.20185	0.00608889
Rv0286	PPE4	PPE family protein PPE4	1100	2074	1081	8541	6252	8973	1.99006	1.58908e-78
Rv3558	PPE64	PPE family protein PPE64	612	1023	488	1828	2071	2181	1.04749	4.78289e-15
Rv1078	pra	hypothetical protein	2453	4222	2323	10462	9807	8499	1.19313	2.87862e-20
Rv1131	prpC	methylcitrate synthase PrpC	298	574	308	13694	13982	16441	4.70178	0
Rv1130	prpD	methylcitrate dehydratase PrpD	89	149	67	23573	21352	21469	7.1676	0
Rv2450c	rpfE	resuscitation-promoting factor RpfE	250	637	251	199	93	205	-1.52629	2.71381e-12
Rv2441c	rpmA	50S ribosomal protein L27	1201	2248	1300	4437	5272	6467	1.272	3.82537e-19
Rv2057c	rpmG1	50S ribosomal protein L33	60	113	42	205	203	241	1.10967	2.19231e-07
Rv0634B	rpmG2	50S ribosomal protein L33	728	1119	667	2657	2974	2606	1.20669	9.04161e-17
Rv3461c	rpmJ	50S ribosomal protein L36	103	144	92	46	87	50	-1.2309	3.69084e-05
Rv1390	rpoZ	DNA-directed RNA polymerase subunit omega	2047	3529	2082	7649	8325	7891	1.15012	4.60617e-20
Rv0700	rpsJ	30S ribosomal protein S10	2109	3431	2115	7569	8451	8731	1.18808	1.91453e-20
Rv2056c	rpsN2	30S ribosomal protein S14	7	25	15	64	45	81	1.32192	0.000346194
Rv0705	rpsS	30S ribosomal protein S19	2137	3332	1951	6655	7148	7695	1.03477	2.75697e-17
Rv0077c	Rv0077c	oxidoreductase	198	413	173	1308	884	899	1.50716	1.31504e-19
Rv0081	Rv0081	HTH-type transcriptional regulator	64	97	49	341	255	373	1.6574	1.94706e-17
Rv0082	Rv0082	oxidoreductase	72	101	35	468	325	418	1.98172	1.92761e-21
Rv0108c	Rv0108c	hypothetical protein	1293	1994	1230	4874	4575	4313	1.09881	4.2338e-17
Rv0157A	Rv0157A	hypothetical protein	790	1316	835	3820	3294	2819	1.24128	2.32046e-16
Rv0249c	Rv0249c	succinate dehydrogenase membrane anchor subunit	3580	5771	3519	10996	14197	12668	1.05501	2.88375e-12
Rv0250c	Rv0250c	hypothetical protein	683	1153	665	4735	5207	5159	2.08882	2.5421e-64
Rv0263c	Rv0263c	hypothetical protein	104	254	111	565	380	584	1.23326	1.70188e-12
Rv0264c	Rv0264c	hypothetical protein	78	181	68	400	240	434	1.22912	5.57852e-09
Rv0336	Rv0336	hypothetical protein	1584	2818	1383	6122	5168	6481	1.15077	2.22212e-36
Rv0455c	Rv0455c	hypothetical protein	1589	2576	1649	5505	6823	5873	1.1368	1.41241e-13
Rv0515	Rv0515	hypothetical protein	1635	2906	1414	6387	5385	6692	1.16522	2.17563e-37
Rv0516c	Rv0516c	anti-anti-sigma factor	742	1305	662	4272	3236	3739	1.57113	1.82384e-47
Rv0560c	Rv0560c	benzoquinone methyltransferase	202	526	206	4326	893	1407	1.60603	0.000914786
Rv0601c	Rv0601c	two component sensor kinase HK2	46	53	26	64	168	202	1.12546	0.00187588
Rv0666	Rv0666	membrane protein	104	197	119	81	79	97	-1.11994	2.36442e-07
Rv0690c	Rv0690c	hypothetical protein	644	1309	568	572	437	593	-1.0697	6.68896e-18
Rv0755A	Rv0755A	transposase	403	620	346	1266	1369	1299	1.0287	6.63683e-13
Rv0894	Rv0894	transcriptional regulator	1327	2281	1401	770	1012	1112	-1.23451	4.78289e-15
Rv0947c	Rv0947c	mycolyl transferase	6	15	11	1	0	0	-1.99108	9.03954e-05
Rv0991c	Rv0991c	hypothetical protein	999	1690	927	6693	6920	5190	1.87281	4.34095e-35
Rv1045	Rv1045	hypothetical protein	1230	2120	1188	867	911	1077	-1.1212	3.18835e-20
Rv1057	Rv1057	hypothetical protein	899	1752	922	438	456	658	-1.62338	7.60279e-30
Rv1072	Rv1072	transmembrane protein	3675	6792	3805	17385	15097	16837	1.30932	3.30199e-43
Rv1115	Rv1115	hypothetical protein	361	786	356	238	253	331	-1.26372	3.40503e-16
Rv1128c	Rv1128c	hypothetical protein	307	622	278	1620	1662	2031	1.67569	8.60617e-41
Rv1129c	Rv1129c	transcriptional regulator	269	594	269	5074	5372	6533	3.41855	1.35969e-166
Rv1144	Rv1144	oxidoreductase	1689	3330	1986	9682	7779	10979	1.51958	8.58638e-38
Rv1158c	Rv1158c	hypothetical protein	284	519	252	1293	871	1006	1.1062	3.73962e-14
Rv1375	Rv1375	hypothetical protein	899	1750	838	3416	2712	3901	1.05886	2.62814e-22
Rv1404	Rv1404	transcriptional regulator	456	964	433	2051	1629	2012	1.17044	2.68585e-26
Rv1405c	Rv1405c	methyltransferase	180	461	187	1696	1256	1739	2.04265	1.75788e-47
Rv1460	Rv1460	transcriptional regulator	150	290	119	659	661	676	1.37548	6.82278e-20
Rv1461	Rv1461	hypothetical protein	5648	10497	6143	24987	28705	26758	1.36546	5.55587e-26
Rv1462	Rv1462	hypothetical protein	881	1703	820	4308	3260	4493	1.35661	2.182e-39
Rv1577c	Rv1577c	phage prohead protease	174	359	184	909	618	896	1.26943	6.90363e-18
Rv1587c	Rv1587c	hypothetical protein	520	833	411	1412	1769	2002	1.06752	7.4821e-12
Rv1592c	Rv1592c	hypothetical protein	5244	9975	5136	3888	3573	3609	-1.31244	1.39149e-39
Rv1593c	Rv1593c	hypothetical protein	832	1729	890	819	645	860	-1.00643	3.51878e-18
Rv1738	Rv1738	hypothetical protein	133	210	119	1485	375	526	1.33983	0.00421776
Rv1804c	Rv1804c	hypothetical protein	157	258	143	536	574	541	1.07198	4.47528e-11
Rv1805c	Rv1805c	hypothetical protein	870	1462	864	8712	6418	5642	2.16213	8.76513e-45
Rv1871c	Rv1871c	hypothetical protein	3464	6273	3575	13751	11886	15465	1.13837	1.41389e-30
Rv1892	Rv1892	membrane protein	178	340	163	934	680	765	1.32512	8.36653e-20
Rv1893	Rv1893	hypothetical protein	197	342	178	1177	863	880	1.5243	1.50466e-23
Rv1894c	Rv1894c	hypothetical protein	790	1455	777	3291	2699	2829	1.07135	1.5677e-21
Rv1954c	Rv1954c	hypothetical protein	1548	2600	1496	9729	8454	10177	1.82915	4.43813e-79
Rv1989c	Rv1989c	hypothetical protein	409	814	360	1770	1472	1663	1.18126	1.34816e-25
Rv1993c	Rv1993c	hypothetical protein	40	83	33	169	103	202	1.07458	5.01886e-05
Rv2011c	Rv2011c	hypothetical protein	372	672	371	244	251	276	-1.30805	5.09092e-20
Rv2034	Rv2034	ArsR family HTH-type transcriptional repressor	67	133	41	280	211	234	1.11785	4.72961e-07
Rv2035	Rv2035	hypothetical protein	293	497	213	1156	1110	1062	1.26335	1.13618e-18
Rv2137c	Rv2137c	hypothetical protein	1773	3004	1640	8048	7240	6778	1.2963	1.08994e-27
Rv2160A	Rv2160A	conserved hypothetical protein	147	311	99	770	294	556	1.04728	4.05571e-05
Rv2161c	Rv2161c	hypothetical protein	238	442	201	1056	600	996	1.09607	9.28343e-11
Rv2277c	Rv2277c	glycerolphosphodiesterase	880	1381	789	528	583	682	-1.22118	1.25863e-18
Rv2331A	Rv2331A	hypothetical protein	155	300	143	112	93	109	-1.32316	6.55741e-13
Rv2433c	Rv2433c	hypothetical protein	114	229	111	91	80	104	-1.1166	4.44694e-08
Rv2451	Rv2451	hypothetical protein	1127	1862	1079	658	697	1039	-1.2198	3.25289e-15
Rv2478c	Rv2478c	hypothetical protein	259	479	267	127	188	230	-1.28216	3.8694e-10
Rv2559c	Rv2559c	hypothetical protein	210	415	170	1035	644	930	1.24123	4.78289e-15
Rv2620c	Rv2620c	transmembrane protein	218	335	181	858	720	847	1.22351	3.15539e-19
Rv2621c	Rv2621c	transcriptional regulator	129	277	114	740	587	768	1.54383	2.12907e-26
Rv2622	Rv2622	methyltransferase	224	386	176	975	1064	998	1.47416	1.96048e-23
Rv2624c	Rv2624c	universal stress protein	47	79	39	546	174	245	1.84596	1.09432e-09
Rv2627c	Rv2627c	hypothetical protein	87	144	68	736	223	270	1.18021	0.00918268
Rv2633c	Rv2633c	hypothetical protein	908	1553	837	4502	3974	3151	1.32529	3.3067e-18
Rv2642	Rv2642	ArsR family transcriptional regulator	53	121	37	244	137	218	1.02495	5.04314e-05
Rv2650c	Rv2650c	prophage protein	116	233	109	850	511	725	1.68054	2.74808e-23
Rv2651c	Rv2651c	prophage protease	120	256	107	848	530	834	1.70191	3.07685e-24
Rv2653c	Rv2653c	toxin	30	36	16	69	83	108	1.05286	0.00131694
Rv2660c	Rv2660c	hypothetical protein	276	457	291	1633	1221	1525	1.57308	2.96947e-32
Rv2840c	Rv2840c	hypothetical protein	1002	1752	1024	4422	3754	4690	1.27342	6.14472e-35
Rv2944	Rv2944	insertion sequence element IS1533 transposase	574	1233	661	565	399	576	-1.11356	7.15902e-16
Rv3033	Rv3033	hypothetical protein	325	582	273	1163	1321	969	1.08403	3.90608e-10
Rv3093c	Rv3093c	oxidoreductase	336	691	333	155	143	197	-1.85159	1.09488e-34
Rv3095	Rv3095	HTH-type transcriptional regulator	1041	1949	990	683	621	745	-1.39447	8.16403e-41
Rv3197	Rv3197	ABC transporter ATP-binding protein	2175	4672	2396	10597	7666	11074	1.19676	1.77698e-25
Rv3402c	Rv3402c	hypothetical protein	512	921	453	3667	2716	3098	1.84546	2.01005e-57
Rv3424c	Rv3424c	hypothetical protein	493	791	496	1578	1903	2067	1.12721	8.07124e-14
Rv3485c	Rv3485c	short-chain type dehydrogenase/reductase	833	1698	848	520	491	643	-1.45301	3.56858e-34
Rv3502c	Rv3502c	short-chain type dehydrogenase/reductase	173	366	174	1095	833	974	1.55343	5.57698e-31
Rv3528c	Rv3528c	hypothetical protein	1416	2281	1438	5745	7959	5855	1.4096	7.42055e-16
Rv3529c	Rv3529c	hypothetical protein	219	353	171	938	1208	1115	1.63432	7.46266e-23
Rv3530c	Rv3530c	oxidoreductase	145	228	125	926	1037	1122	2.10793	4.36792e-44
Rv3538	Rv3538	dehydrogenase	186	343	155	983	1076	1381	1.83906	1.92991e-34
Rv3549c	Rv3549c	short-chain type dehydrogenase/reductase	304	640	284	1104	1066	2295	1.3452	3.07484e-10
Rv3551	Rv3551	CoA-transferase subunit alpha	114	199	94	574	496	843	1.70342	4.44284e-21
Rv3552	Rv3552	CoA-transferase subunit beta	149	303	121	596	595	803	1.3336	1.12552e-16
Rv3553	Rv3553	oxidoreductase	194	367	156	711	686	785	1.14704	1.5483e-16
Rv3559c	Rv3559c	oxidoreductase	180	313	149	681	574	720	1.14173	1.02298e-16
Rv3612c	Rv3612c	hypothetical protein	203	490	246	900	656	1103	1.02604	6.63971e-10
Rv3613c	Rv3613c	hypothetical protein	402	743	390	2507	2464	3236	1.92658	2.30963e-58
Rv3679	Rv3679	anion transporter ATPase	3343	6417	3427	15297	14514	14577	1.28441	6.2073e-36
Rv3750c	Rv3750c	excisionase	1094	1778	1098	3772	4853	4831	1.25026	8.96038e-17
Rv3839	Rv3839	hypothetical protein	231	461	190	1114	727	758	1.09555	2.39504e-10
Rv3085	sadH	oxidoreductase SadH	42	54	27	244	95	156	1.34849	1.11725e-05
Rv2710	sigB	RNA polymerase sigma factor SigB	3164	5951	3256	16519	13737	14713	1.38494	5.4402e-43
Rv2069	sigC	ECF RNA polymerase sigma factor SigC	774	1762	816	676	514	625	-1.28994	1.98982e-25
Rv2601	speE	spermidine synthase	512	986	504	517	338	503	-1.00044	1.04042e-12
Rv2094c	tatA	Sec-independent protein translocase membrane-bound protein TatA	1621	2722	1656	7160	7308	6639	1.31459	2.50678e-24
Rv1174c	TB8.4	low molecular weight T-cell antigen	894	1860	950	3535	3415	3991	1.10595	9.2255e-26
Rv0602c	tcrA	two component DNA binding transcriptional regulator TcrA	28	53	18	66	83	144	1.00131	0.0030371
Rv1033c	trcR	two component transcriptional regulator TrcR	427	712	319	2134	1977	1971	1.58583	8.51359e-36
Rvnt08	trpT	tRNA-Trp	17	23	13	4	7	3	-1.60296	0.00081208
Rv0469	umaA	mycolic acid synthase UmaA	4186	6232	4018	16970	25389	22610	1.62747	2.86781e-21
Rv3288c	usfY	hypothetical protein	270	426	217	895	838	918	1.05238	3.58895e-15
Rvnt31	valT	tRNA-Val	9	8	6	0	1	2	-1.44204	0.00600704
Rv1398c	vapB10	antitoxin VapB10	2309	3783	2326	9251	9153	10104	1.25524	1.48826e-28
Rv2862A	vapB23	antitoxin VapB23	208	315	163	131	101	161	-1.23573	1.13846e-10
Rv2010	vapC15	ribonuclease VapC15	771	1558	806	630	598	821	-1.04717	2.62304e-16
Rv3408	vapC47	ribonuclease VapC47	2204	4132	2340	8641	8393	8936	1.10563	5.72472e-26
Rv3219	whiB1	transcriptional regulator WhiB1	2508	3926	2438	9627	9357	10604	1.2263	1.26142e-26
Rv0167	yrbE1A	membrane protein	561	1137	555	3793	2673	3268	1.63869	1.07544e-44
Rv0168	yrbE1B	membrane protein	986	1641	855	4825	4517	4256	1.48152	1.51035e-35
MT_H37RV_V3(ng)620		intergenic RNA	191	294	203	26	69	51	-2.47705	8.98255e-20
MT_H37RV_V3(ng)310		intergenic RNA	236	448	244	85	73	86	-2.3051	1.13599e-40
MT_H37RV_V3(ng)794		intergenic RNA	28	39	23	3	11	3	-2.05938	3.22313e-06
MT_H37RV_V3(ng)1059		intergenic RNA	61	165	61	21	22	44	-1.88796	6.12461e-10
MT_H37RV_V3(ng)200		intergenic RNA	137	278	137	42	61	86	-1.86286	2.93139e-15
MT_H37RV_V3(ng)4		intergenic RNA	20	19	8	2	6	0	-1.66523	0.00107385
MT_H37RV_V3(ng)753		intergenic RNA	44	126	34	32	18	23	-1.59627	2.41512e-06
MT_H37RV_V3(ng)183		intergenic RNA	111	171	68	52	45	49	-1.58806	2.75176e-10
MT_H37RV_V3(ng)176		intergenic RNA	7	7	5	0	0	0	-1.54801	0.00214349
MT_H37RV_V3(ng)754		intergenic RNA	188	440	200	136	126	114	-1.49593	3.56119e-16
MT_H37RV_V3(ng)1143		intergenic RNA	29	73	29	10	13	29	-1.43682	0.000225017
MT_H37RV_V3(ng)291		intergenic RNA	20	22	14	9	6	5	-1.42034	0.00242135
MT_H37RV_V3(ng)1009		intergenic RNA	256	464	275	180	158	162	-1.41973	3.19594e-18
MT_H37RV_V3(ng)1068		intergenic RNA	61	80	60	39	27	34	-1.37415	5.84082e-06
MT_H37RV_V3(ng)934		intergenic RNA	16	29	14	0	5	13	-1.37024	0.00674196
MT_H37RV_V3(ng)596		intergenic RNA	217	478	246	156	131	213	-1.31417	2.46266e-13
MT_H37RV_V3(ng)189		intergenic RNA	83	284	105	75	76	81	-1.2915	2.48931e-07
MT_H37RV_V3(ng)979		intergenic RNA	357	426	360	177	249	277	-1.17776	1.83953e-07
MT_H37RV_V3(ng)774		intergenic RNA	80	187	108	81	69	65	-1.17148	1.12631e-06
MT_H37RV_V3(ng)690		intergenic RNA	50	118	63	46	44	41	-1.14802	4.41812e-05
MT_H37RV_V3(ng)175		intergenic RNA	42	109	59	46	30	48	-1.0912	0.000265398
MT_H37RV_V3(ng)318		intergenic RNA	69	194	85	74	62	72	-1.07476	1.30196e-05
MT_H37RV_V3(ng)154		intergenic RNA	192	347	162	133	160	147	-1.06734	1.54492e-08
MT_H37RV_V3(ng)264		intergenic RNA	88	199	130	80	76	109	-1.0582	1.06656e-05
MT_H37RV_V3(ng)437		intergenic RNA	168	322	209	161	111	187	-1.05166	1.71601e-07
MT_H37RV_V3(ng)980		intergenic RNA	23	62	31	24	19	24	-1.04372	0.00454612
MT_H37RV_V3(ng)268		intergenic RNA	162	290	153	104	151	133	-1.03513	1.34495e-06
MT_H37RV_V3(ng)108		intergenic RNA	161	262	149	135	102	144	-1.02742	6.6061e-08
MT_H37RV_V3(ng)134		intergenic RNA	23	31	9	50	71	71	1.00202	0.0070942
MT_H37RV_V3(ng)297		intergenic RNA	44	89	55	219	142	188	1.01193	1.64385e-05
MT_H37RV_V3(ng)715		intergenic RNA	101	303	111	692	249	510	1.01379	0.000161646
MT_H37RV_V3(ng)219		intergenic RNA	180	273	168	562	603	644	1.0308	1.52606e-10
MT_H37RV_V3(ng)623		intergenic RNA	52	97	57	214	190	201	1.04074	9.90877e-07
MT_H37RV_V3(ng)99		intergenic RNA	180	376	189	826	767	550	1.05453	3.73959e-08
MT_H37RV_V3(ng)942		intergenic RNA	305	571	310	1170	987	1292	1.05937	1.08193e-18
MT_H37RV_V3(ng)243		intergenic RNA	155	351	205	671	529	923	1.06974	5.91942e-09
MT_H37RV_V3(ng)1105		intergenic RNA	232	451	284	910	946	1010	1.073	4.40409e-13
MT_H37RV_V3(ng)312		intergenic RNA	114	207	112	411	464	412	1.08437	1.45148e-09
MT_H37RV_V3(ng)278		intergenic RNA	597	871	558	2026	2028	2110	1.08659	1.21654e-15
MT_H37RV_V3(ng)290		intergenic RNA	169	286	175	608	604	685	1.08792	3.38344e-13
MT_H37RV_V3(ng)1120		intergenic RNA	365	498	301	1029	1528	1013	1.08811	2.92595e-07
MT_H37RV_V3(ng)636		intergenic RNA	92	185	114	538	248	436	1.09046	1.93123e-06
MT_H37RV_V3(ng)240		intergenic RNA	14	17	12	37	34	89	1.09092	0.00942388
MT_H37RV_V3(ng)45		intergenic RNA	60	100	57	257	208	205	1.10367	2.40978e-07
MT_H37RV_V3(ng)441		intergenic RNA	49	80	37	156	163	193	1.1047	2.05891e-06
MT_H37RV_V3(ng)1032		intergenic RNA	57	138	51	300	193	241	1.10519	5.36007e-07
MT_H37RV_V3(ng)68		intergenic RNA	376	621	395	1638	1412	1227	1.10661	2.71707e-12
MT_H37RV_V3(ng)787		intergenic RNA	207	341	194	828	800	648	1.11784	4.81322e-11
MT_H37RV_V3(ng)640		intergenic RNA	112	146	99	455	407	289	1.12422	1.02715e-06
MT_H37RV_V3(ng)659		intergenic RNA	31	38	25	108	89	116	1.12585	8.91334e-05
MT_H37RV_V3(ng)466		intergenic RNA	43	119	54	281	155	239	1.14076	2.2435e-06
MT_H37RV_V3(ng)852		intergenic RNA	312	712	437	1394	1482	1663	1.14861	1.24264e-13
MT_H37RV_V3(ng)140		intergenic RNA	314	540	304	1153	1258	1210	1.15815	9.55894e-17
MT_H37RV_V3(ng)1011		intergenic RNA	63	119	64	275	244	261	1.16316	1.34306e-09
MT_H37RV_V3(ng)338		intergenic RNA	40	87	36	164	189	161	1.16509	1.97403e-06
MT_H37RV_V3(ng)191		intergenic RNA	391	556	379	1339	1636	1336	1.16649	3.2813e-11
MT_H37RV_V3(ng)599		intergenic RNA	45	79	34	150	183	178	1.17926	1.27226e-06
MT_H37RV_V3(ng)349		intergenic RNA	33	63	32	139	131	150	1.18309	1.43074e-06
MT_H37RV_V3(ng)386		intergenic RNA	894	1357	755	2907	2940	3904	1.18749	4.03723e-19
MT_H37RV_V3(ng)945		intergenic RNA	1036	1460	934	3868	3561	3882	1.19494	1.57677e-20
MT_H37RV_V3(ng)583		intergenic RNA	650	1198	704	2460	3041	2722	1.20053	7.67145e-16
MT_H37RV_V3(ng)1024		intergenic RNA	18	39	22	82	94	96	1.20558	7.16314e-05
MT_H37RV_V3(ng)317		intergenic RNA	316	587	333	1486	1092	1447	1.20984	5.92795e-22
MT_H37RV_V3(ng)465		intergenic RNA	4	9	5	31	17	34	1.23477	0.00876877
MT_H37RV_V3(ng)142		intergenic RNA	99	158	113	421	349	508	1.23696	1.96468e-11
MT_H37RV_V3(ng)533		intergenic RNA	59	86	51	231	232	233	1.28756	1.24111e-09
MT_H37RV_V3(ng)724		intergenic RNA	106	177	120	451	592	419	1.31888	1.00814e-09
MT_H37RV_V3(ng)1138		intergenic RNA	85	149	99	362	439	399	1.32042	2.16685e-11
MT_H37RV_V3(ng)248		intergenic RNA	91	137	82	459	331	349	1.33806	2.67087e-12
MT_H37RV_V3(ng)804		intergenic RNA	136	253	131	617	708	552	1.36346	3.60982e-14
MT_H37RV_V3(ng)827		intergenic RNA	616	972	612	2378	2796	3013	1.37694	6.84348e-22
MT_H37RV_V3(ng)984		intergenic RNA	70	108	50	330	280	258	1.40514	1.15764e-11
MT_H37RV_V3(ng)476		intergenic RNA	105	188	102	490	566	524	1.49823	4.62857e-18
MT_H37RV_V3(ng)647		intergenic RNA	180	225	171	749	846	885	1.52937	2.58927e-17
MT_H37RV_V3(ng)983		intergenic RNA	42	60	41	263	166	205	1.54343	1.15098e-10
MT_H37RV_V3(ng)782		intergenic RNA	98	162	80	643	425	399	1.57334	9.67651e-15
MT_H37RV_V3(ng)1021		intergenic RNA	101	178	102	523	622	486	1.58016	9.89455e-17
MT_H37RV_V3(ng)1075		intergenic RNA	41	88	49	268	236	279	1.60955	1.0509e-15
MT_H37RV_V3(ng)813		intergenic RNA	152	302	167	1077	778	867	1.63147	7.7709e-28
MT_H37RV_V3(ng)1133		intergenic RNA	520	921	552	3215	2607	2926	1.63205	2.2446e-45
MT_H37RV_V3(ng)413		intergenic RNA	143	238	134	722	714	837	1.63474	6.35213e-30
MT_H37RV_V3(ng)316		intergenic RNA	312	454	323	1706	1514	1728	1.63693	3.74142e-31
MT_H37RV_V3(ng)800		intergenic RNA	56	104	61	356	296	340	1.63771	6.21213e-19
MT_H37RV_V3(ng)798		intergenic RNA	152	278	150	1014	707	870	1.65357	7.45426e-30
MT_H37RV_V3(ng)937		intergenic RNA	70	158	75	436	412	540	1.70077	2.39718e-23
MT_H37RV_V3(ng)366		intergenic RNA	68	97	54	306	391	376	1.73475	1.12552e-16
MT_H37RV_V3(ng)152		intergenic RNA	96	183	94	647	562	676	1.83865	2.86262e-36
MT_H37RV_V3(ng)1051		intergenic RNA	46	92	55	332	262	431	1.84214	3.84222e-19
MT_H37RV_V3(ng)1026		intergenic RNA	25	51	22	220	144	172	1.86245	1.64716e-13
MT_H37RV_V3(ng)79		intergenic RNA	170	312	177	1184	1250	1074	1.90714	1.66054e-35
MT_H37RV_V3(ng)455		intergenic RNA	227	347	231	2064	1551	1447	2.09024	3.32011e-37
MT_H37RV_V3(ng)1036		intergenic RNA	233	435	292	1923	1949	2452	2.18132	1.49924e-51
MT_H37RV_V3(ng)881		intergenic RNA	177	303	197	1342	1537	1762	2.23515	1.35935e-48
MT_H37RV_V3(ng)139		intergenic RNA	480	693	510	3149	4079	4718	2.23537	3.01531e-39
MT_H37RV_V3(ng)130		intergenic RNA	916	1807	1001	10674	6379	8125	2.23544	2.56312e-56
MT_H37RV_V3(ng)1087		intergenic RNA	83	120	82	622	764	651	2.25552	6.67805e-32
MT_H37RV_V3(ng)112		intergenic RNA	217	442	248	2130	2029	2194	2.31626	5.73403e-82
MT_H37RV_V3(ng)1012		intergenic RNA	67	120	56	569	678	530	2.33184	6.40175e-33
MT_H37RV_V3(ng)534		intergenic RNA	316	520	345	3610	2789	2603	2.37344	3.35858e-54
MT_H37RV_V3(ng)624		intergenic RNA	0	4	1	43	32	34	2.5109	6.31414e-08
MT_H37RV_V3(ng)87		intergenic RNA	93	131	77	905	842	1082	2.67152	8.53488e-66
MT_H37RV_V3(ng)1039		intergenic RNA	543	852	541	7424	6609	5797	2.80366	1.06649e-87
MT_H37RV_V3(ng)339		intergenic RNA	43	82	37	554	520	580	2.8041	3.14988e-57
MT_H37RV_V3(ng)138		intergenic RNA	180	289	144	2058	2115	2397	2.90505	1.97719e-111
MT_H37RV_V3(ng)414		intergenic RNA	1	14	3	135	109	145	3.34646	1.26572e-21
MT_H37RV_V3(ng)88		intergenic RNA	64	115	47	1077	1101	1329	3.41053	5.66959e-102
