# Supplementary material for: Path‐seq identifies an essential mycolate remodeling program for mycobacterial host adaptation
Source: Mol Syst Biol. 2019 Mar 4;15(3):e8584. doi: 10.15252/msb.20188584 (PMC6398593; doi:10.15252/msb.20188584)
Supplement: Supplementary file 4 — Dataset EV3 [file MSB-15-e8584-s004.xlsx]

## Sheet: Dataset Description
This dataset contains comparisons of significantly differentially expressed genes between the in vivo and in vitro infections.
worksheet tab	description
DE @ 24h both models	59 genes that were significantly differentially expressed genes at 24 h in both infection models
DE both models any time point	137 genes that were significantly differentially expressed genes at any time point in both infection models
up in both models	Functional category enrichment (using DAVID annotation) of genes significantly up-regulated in both infection models.
down in both models	Genes (excluding non-coding regions) significantly down-regulated in both infection models, with DAVID annotation.
up in vivo-down in vitro	Genes (excluding non-coding regions) significantly up-regulated in vivo, but down-regulated in vitro, with DAVID annotation.
down in vivo-up in vitro	Genes (excluding non-coding regions) significantly down-regulated in vivo, but up-regulated in vitro, with DAVID annotation.

## Sheet: DE @ 24h both models
Transcript	log2 FC in vivo	log2 FC in vitro	DAVID's gene name
MT_H37RV_V3(ng)1039	1.57208	2.80366	non-coding RNA
MT_H37RV_V3(ng)1087	1.57677	2.25552	non-coding RNA
MT_H37RV_V3(ng)130	-2.01694	2.23544	non-coding RNA
MT_H37RV_V3(ng)312	2.09338	1.08437	non-coding RNA
MT_H37RV_V3(ng)366	2.40442	1.73475	non-coding RNA
MT_H37RV_V3(ng)413	1.73039	1.63474	non-coding RNA
MT_H37RV_V3(ng)414	6.3278	3.34646	non-coding RNA
MT_H37RV_V3(ng)534	2.7545	2.37344	non-coding RNA
MT_H37RV_V3(ng)596	-1.50993	-1.31417	non-coding RNA
MT_H37RV_V3(ng)599	-3.10583	1.17926	non-coding RNA
MT_H37RV_V3(ng)623	1.42607	1.04074	non-coding RNA
MT_H37RV_V3(ng)881	2.16017	2.23515	non-coding RNA
MT3580.2	2.99525	1.08561	non-coding RNA
MTS1850	4.91679	1.11635	non-coding RNA
Rv0084	4.15033	1.19315	formate hydrogenlyase HycD(hycD)
Rv0086	2.55575	1.19125	hydrogenase HycQ(hycQ)
Rv0108c	3.52395	1.09881	hypothetical protein(Rv0108c)
Rv0211	2.93834	1.49915	phosphoenolpyruvate carboxykinase(pckA)
Rv0282	3.61649	1.49744	ESX-3 secretion system protein EccA(eccA3)
Rv0290	2.69448	1.69459	ESX-3 secretion system protein EccD(eccD3)
Rv0336	-2.78597	1.15077	hypothetical protein(Rv0336)
Rv0440	2.44414	2.14644	molecular chaperone GroEL(groEL2)
Rv0469	2.56062	1.62747	mycolic acid synthase UmaA(umaA)
Rv0515	-2.66641	1.16522	hypothetical protein(Rv0515)
Rv0560c	-4.16598	1.60603	benzoquinone methyltransferase(Rv0560c)
Rv0705	3.19542	1.03477	30S ribosomal protein S19(rpsS)
Rv0847	3.086	-1.07017	lipoprotein LpqS(lpqS)
Rv1072	3.20087	1.30932	transmembrane protein(Rv1072)
Rv1078	3.54775	1.19313	hypothetical protein(Rv1078)
Rv1197	2.65699	1.19689	ESAT-6 like protein EsxK(esxK)
Rv1398c	4.43222	1.25524	antitoxin VapB10(vapB10)
Rv1404	4.83464	1.17044	transcriptional regulator(Rv1404)
Rv1461	2.34141	1.36546	hypothetical protein(Rv1461)
Rv1622c	1.75337	-1.3683	cytochrome D ubiquinol oxidase subunit II CydB(cydB)
Rv1792	3.89973	1.26651	-
Rv1871c	4.07527	1.13837	hypothetical protein(Rv1871c)
Rv1872c	4.93854	1.34738	L-lactate dehydrogenase(lldD2)
Rv1892	1.75509	1.32512	membrane protein(Rv1892)
Rv2094c	4.32785	1.31459	Sec-independent protein translocase membrane-bound protein TatA(tatA)
Rv2328	-2.92963	-1.16576	PE family protein PE23(PE23)
Rv2395A	4.91657	1.08367	acid and phagosome regulated protein AprA(aprA)
Rv2710	4.26469	1.38494	RNA polymerase sigma factor SigB(sigB)
Rv2840c	3.28881	1.27342	hypothetical protein(Rv2840c)
Rv3053c	4.02997	1.00272	glutaredoxin electron transport protein NrdH(nrdH)
Rv3095	2.51851	-1.39447	HTH-type transcriptional regulator(Rv3095)
Rv3219	3.2502	1.2263	transcriptional regulator WhiB1(whiB1)
Rv3281	1.9439	1.04894	bifunctional protein acetyl-/propionyl-CoAcarboxylase subunit epsilon AccE(accE5)
Rv3290c	2.78584	1.72708	L-lysine-epsilon aminotransferase(lat)
Rv3408	2.95365	1.10563	ribonuclease VapC47(vapC47)
Rv3462c	3.38126	1.19947	translation initiation factor IF-1(infA)
Rv3485c	-1.3997	-1.45301	short-chain type dehydrogenase/reductase(Rv3485c)
Rv3549c	2.24347	1.3452	short-chain type dehydrogenase/reductase(Rv3549c)
Rv3552	2.89414	1.3336	CoA-transferase subunit beta(Rv3552)
Rv3561	3.56022	1.76997	fatty-acid--CoA ligase FadD3(fadD3)
Rv3614c	3.20922	2.40117	ESX-1 secretion-associated protein EspD(espD)
Rv3616c	2.59473	2.77132	ESX-1 secretion-associated protein EspA(espA)
Rv3679	2.45513	1.28441	anion transporter ATPase(Rv3679)
Rv3750c	3.39233	1.25026	excisionase(Rv3750c)
Rv3875	3.4718	1.47228	ESAT-6 protein EsxA(esxA)

## Sheet: DE both models any time point
Transcript	log2 FC in vivo	log2 FC in vitro	DAVID's gene name
MT_H37RV_V3(ng)1029	-1.54774	1.1915	non-coding RNA
MT_H37RV_V3(ng)1039	1.57208	2.80366	non-coding RNA
MT_H37RV_V3(ng)1087	1.57677	2.25552	non-coding RNA
MT_H37RV_V3(ng)1090	-2.86727	1.10821	non-coding RNA
MT_H37RV_V3(ng)130	-2.01694	2.23544	non-coding RNA
MT_H37RV_V3(ng)159	-1.43786	1.07306	non-coding RNA
MT_H37RV_V3(ng)312	2.09338	1.08437	non-coding RNA
MT_H37RV_V3(ng)355	2.23859	-1.00765	non-coding RNA
MT_H37RV_V3(ng)366	2.40442	1.73475	non-coding RNA
MT_H37RV_V3(ng)413	1.73039	1.63474	non-coding RNA
MT_H37RV_V3(ng)414	6.3278	3.34646	non-coding RNA
MT_H37RV_V3(ng)435	1.40792	1.65015	non-coding RNA
MT_H37RV_V3(ng)502	4.52241	1.94475	non-coding RNA
MT_H37RV_V3(ng)534	2.7545	2.37344	non-coding RNA
MT_H37RV_V3(ng)596	-1.50993	-1.31417	non-coding RNA
MT_H37RV_V3(ng)599	-3.10583	1.17926	non-coding RNA
MT_H37RV_V3(ng)623	1.42607	1.04074	non-coding RNA
MT_H37RV_V3(ng)881	2.16017	2.23515	non-coding RNA
MT3580.2	2.99525	1.08561	non-coding RNA
MTS1850	4.91679	1.11635	non-coding RNA
Rv0054	2.10659	1.65794	single-strand DNA-binding protein(ssb)
Rv0084	4.15033	1.19315	formate hydrogenlyase HycD(hycD)
Rv0086	2.55575	1.19125	hydrogenase HycQ(hycQ)
Rv0108c	3.52395	1.09881	hypothetical protein(Rv0108c)
Rv0157	-2.38228	1.11051	NAD(P) transhydrogenase subunit beta PntB(pntB)
Rv0186A	1.85162	-1.12672	metallothionein(mymT)
Rv0193c	-2.1311	1.75722	hypothetical protein(Rv0193c)
Rv0211	2.93834	1.49915	phosphoenolpyruvate carboxykinase(pckA)
Rv0240	-2.92474	1.25831	toxin, Contains PIN domain(vapC24)
Rv0282	3.61649	1.49744	ESX-3 secretion system protein EccA(eccA3)
Rv0290	2.69448	1.69459	ESX-3 secretion system protein EccD(eccD3)
Rv0336	-2.78597	1.15077	hypothetical protein(Rv0336)
Rv0434	-2.33305	-1.06068	hypothetical protein(Rv0434)
Rv0440	2.44414	2.14644	molecular chaperone GroEL(groEL2)
Rv0469	2.56062	1.62747	mycolic acid synthase UmaA(umaA)
Rv0499	3.29319	-1.23929	hypothetical protein(Rv0499)
Rv0515	-2.66641	1.16522	hypothetical protein(Rv0515)
Rv0560c	-4.16598	1.60603	benzoquinone methyltransferase(Rv0560c)
Rv0584	-2.13883	-1.10084	glycosidase(Rv0584)
Rv0636	1.47162	1.21733	(3R)-hydroxyacyl-ACP dehydratase subunit HadB(hadB)
Rv0668	1.44131	1.26067	DNA-directed RNA polymerase subunit beta'(rpoC)
Rv0702	2.49914	1.13063	50S ribosomal protein L4(rplD)
Rv0704	2.30079	1.28046	50S ribosomal protein L2(rplB)
Rv0705	3.19542	1.03477	30S ribosomal protein S19(rpsS)
Rv0709	1.75519	1.29123	50S ribosomal protein L29(rpmC)
Rv0805	2.13553	1.07208	3',5'-cyclic adenosine monophosphate phosphodiesterase CpdA(Rv0805)
Rv0823c	3.54086	-1.14452	tRNA-dihydrouridine synthase(Rv0823c)
Rv0847	3.086	-1.07017	lipoprotein LpqS(lpqS)
Rv0896	2.33091	1.43266	citrate synthase 1(gltA2)
Rv0932c	2.19715	1.11549	phosphate ABC transporter substrate-binding lipoprotein PstS(pstS2)
Rv0937c	-2.02224	-1.39102	non-homologous end joining protein Ku(mku)
Rv1072	3.20087	1.30932	transmembrane protein(Rv1072)
Rv1078	3.54775	1.19313	hypothetical protein(Rv1078)
Rv1094	4.68843	1.17616	acyl-ACP desaturase DesA(desA2)
Rv1197	2.65699	1.19689	ESAT-6 like protein EsxK(esxK)
Rv1384	1.14686	-1.44349	carbamoyl-phosphate synthase large subunit(carB)
Rv1397c	3.90449	1.05504	ribonuclease VapC10(vapC10)
Rv1398c	4.43222	1.25524	antitoxin VapB10(vapB10)
Rv1404	4.83464	1.17044	transcriptional regulator(Rv1404)
Rv1461	2.34141	1.36546	hypothetical protein(Rv1461)
Rv1502	2.67978	-1.1666	hypothetical protein(Rv1502)
Rv1622c	1.75337	-1.3683	cytochrome D ubiquinol oxidase subunit II CydB(cydB)
Rv1646	1.48633	1.78824	PE family protein PE17(PE17)
Rv1737c	1.68638	1.55453	nitrate/nitrite transporter(narK2)
Rv1792	3.89973	1.26651	-
Rv1871c	4.07527	1.13837	hypothetical protein(Rv1871c)
Rv1872c	4.93854	1.34738	L-lactate dehydrogenase(lldD2)
Rv1892	1.75509	1.32512	membrane protein(Rv1892)
Rv1917c	-3.2627	-1.01767	PPE family protein PPE34(PPE34)
Rv1949c	-4.16219	-1.2878	-
Rv1980c	2.08575	1.54433	immunogenic protein Mpt64(mpt64)
Rv2031c	3.81693	5.82225	alpha-crystallin(hspX)
Rv2091c	2.03574	1.50494	membrane protein(Rv2091c)
Rv2094c	4.32785	1.31459	Sec-independent protein translocase membrane-bound protein TatA(tatA)
Rv2147c	1.90203	1.7738	cell division protein SepF(Rv2147c)
Rv2185c	1.95851	1.72366	hypothetical protein(TB16.3)
Rv2187	-1.89238	1.03837	long-chain-fatty-acid--CoA ligase FadD15(fadD15)
Rv2220	2.26001	1.50041	glutamine synthetase(glnA1)
Rv2328	-2.92963	-1.16576	PE family protein PE23(PE23)
Rv2339	-2.43297	-1.11042	transmembrane transport protein MmpL9(mmpL9)
Rv2346c	1.83747	1.54974	ESAT-6 like protein EsxO(esxO)
Rv2390c	-2.07209	1.42532	hypothetical protein(Rv2390c)
Rv2395A	4.91657	1.08367	acid and phagosome regulated protein AprA(aprA)
Rv2431c	2.06808	1.00559	PE family protein PE25(PE25)
Rv2457c	2.23032	1.25502	ATP-dependent CLP protease ATP-binding subunit ClpX(clpX)
Rv2471	-1.38234	-1.01758	alpha-glucosidase AglA(aglA)
Rv2557	3.21785	1.57654	hypothetical protein(Rv2557)
Rv2631	-3.40926	-1.12342	RNA-splicing ligase RtcB(Rv2631)
Rv2662	-1.22987	-1.45726	hypothetical protein(Rv2662)
Rv2710	4.26469	1.38494	RNA polymerase sigma factor SigB(sigB)
Rv2785c	3.1825	1.08897	30S ribosomal protein S15(rpsO)
Rv2840c	3.28881	1.27342	hypothetical protein(Rv2840c)
Rv2877c	-1.84764	1.29498	integral membrane protein(Rv2877c)
Rv2909c	2.67515	1.27187	30S ribosomal protein S16(rpsP)
Rv2927c	2.82206	1.3762	hypothetical protein(Rv2927c)
Rv2949c	2.67025	1.2772	chorismate pyruvate-lyase(Rv2949c)
Rv2950c	3.1037	1.23742	long-chain-fatty-acid--AMP ligase FadD29(fadD29)
Rv2986c	2.23042	2.06003	DNA-binding protein HU(hupB)
Rv3052c	2.75329	1.39769	NrdI protein(nrdI)
Rv3053c	4.02997	1.00272	glutaredoxin electron transport protein NrdH(nrdH)
Rv3090	1.45887	1.09806	hypothetical protein(Rv3090)
Rv3095	2.51851	-1.39447	HTH-type transcriptional regulator(Rv3095)
Rv3135	-2.60041	1.2523	PPE family protein PPE50(PPE50)
Rv3137	4.45803	1.08694	histidinol-phosphatase(Rv3137)
Rv3157	-1.96743	-1.18834	NADH-quinone oxidoreductase subunit M(nuoM)
Rv3188	2.36413	1.44194	hypothetical protein(Rv3188)
Rv3219	3.2502	1.2263	transcriptional regulator WhiB1(whiB1)
Rv3229c	2.65396	1.45334	stearoyl-CoA 9-desaturase(desA3)
Rv3248c	3.43972	1.14632	adenosylhomocysteinase(sahH)
Rv3252c	3.76133	-1.85914	transmembrane alkane 1-monooxygenase AlkB(alkB)
Rv3281	1.9439	1.04894	bifunctional protein acetyl-/propionyl-CoAcarboxylase subunit epsilon AccE(accE5)
Rv3290c	2.78584	1.72708	L-lysine-epsilon aminotransferase(lat)
Rv3334	2.24263	1.3516	MerR family transcriptional regulator(Rv3334)
Rv3407	3.48717	1.38223	antitoxin VapB47(vapB47)
Rv3408	2.95365	1.10563	ribonuclease VapC47(vapC47)
Rv3425	2.84976	1.04109	PPE family protein PPE57(PPE57)
Rv3462c	3.38126	1.19947	translation initiation factor IF-1(infA)
Rv3477	2.96212	1.18712	PE family protein PE31(PE31)
Rv3485c	-1.3997	-1.45301	short-chain type dehydrogenase/reductase(Rv3485c)
Rv3494c	1.77954	-1.30019	Mce family protein Mce4(mce4F)
Rv3533c	2.09161	1.25978	PPE family protein PPE62(PPE62)
Rv3549c	2.24347	1.3452	short-chain type dehydrogenase/reductase(Rv3549c)
Rv3552	2.89414	1.3336	CoA-transferase subunit beta(Rv3552)
Rv3556c	1.93144	1.36559	acetyl-CoA acetyltransferase FadA(fadA6)
Rv3557c	1.01233	1.51622	HTH-type transcriptional regulator KstR2(Rv3557c)
Rv3561	3.56022	1.76997	fatty-acid--CoA ligase FadD3(fadD3)
Rv3596c	2.85566	1.23392	ATP-dependent protease ATP-binding subunit ClpC(clpC1)
Rv3614c	3.20922	2.40117	ESX-1 secretion-associated protein EspD(espD)
Rv3616c	2.59473	2.77132	ESX-1 secretion-associated protein EspA(espA)
Rv3679	2.45513	1.28441	anion transporter ATPase(Rv3679)
Rv3750c	3.39233	1.25026	excisionase(Rv3750c)
Rv3766	-1.08869	1.17688	hypothetical protein(Rv3766)
Rv3810	-2.18768	1.06129	cell surface protein(pirG)
Rv3822	2.51876	1.63392	hypothetical protein(Rv3822)
Rv3841	2.4943	2.12783	bacterioferritin BfrB(bfrB)
Rv3875	3.4718	1.47228	ESAT-6 protein EsxA(esxA)
Rv3890c	2.24212	1.22856	ESAT-6 like protein EsxC(esxC)

## Sheet: up in both models
Category	DAVID's gene name	Enrichment P-value*
Ribosome	rpoS (Rv2785c), rpsP (Rv2909c), rpsS (Rv0705), rplB (Rv0704), rpmC (Rv0709), rplD (Rv0702)	0.006
Response to hypoxia	sigB (Rv2710), hspX (Rv2031c), brfB (Rv3841), Rv2185c, groEL2 (Rv0440), narK2 (Rv1737c)	0.0092
Type VII secretion system	esxO (Rv2346c), esxA (Rv3875c), esxK (Rv1197), esxC (Rv3890c)	0.015
Virulence	esxO (Rv2346c), esxA (Rv3875c), espA (Rv3616c), espD (Rv3614c), PE25 (Rv2431c), PPE57 (Rv3425), pstS2 (Rv0932c)	0.017
Miscellaneous	Clp protease ATP-binding subunits [clpX (Rv2457c), clpC1 (Rv3596c)] ; RNA polymerase subunit rpoC (Rv0668); acid and phagosome induced aprA (Rv2395A)	NA
*P-value computed by DAVID

## Sheet: down in both models
No category was enriched
Gene**	DAVID's gene name
Rv0434	hypothetical protein(Rv0434)
Rv0584	glycosidase(Rv0584)
Rv0937c	non-homologous end joining protein Ku(mku)
Rv1917c	PPE family protein PPE34(PPE34)
Rv1949	-
Rv2328	PE family protein PE23(PE23)
Rv2339	transmembrane transport protein MmpL9(mmpL9)
Rv2471	alpha-glucosidase AglA(aglA)
Rv2631	RNA-splicing ligase RtcB(Rv2631)
Rv2662	hypothetical protein(Rv2662)
Rv3157	NADH-quinone oxidoreductase subunit M(nuoM)
Rv3485c	short-chain type dehydrogenase/reductase(Rv3485c)
**: non-coding regions were excluded

## Sheet: up in vivo-down in vitro
No category was enriched
Gene**	DAVID's gene name
Rv0186A	metallothionein(mymT)
Rv0499	hypothetical protein(Rv0499)
Rv0823c	tRNA-dihydrouridine synthase(Rv0823c)
Rv0847	lipoprotein LpqS(lpqS)
Rv1384	carbamoyl-phosphate synthase large subunit(carB)
Rv1502	hypothetical protein(Rv1502)
Rv1622c	cytochrome D ubiquinol oxidase subunit II CydB(cydB)
Rv3095	HTH-type transcriptional regulator(Rv3095)
Rv3252c	transmembrane alkane 1-monooxygenase AlkB(alkB)
Rv3494c	Mce family protein Mce4(mce4F)
**: non-coding regions were excluded

## Sheet: down in vivo-up in vitro
No category was enriched
Gene**	DAVID's gene name
Rv0157	NAD(P) transhydrogenase subunit beta PntB(pntB)
Rv0193c	hypothetical protein(Rv0193c)
Rv0240	toxin, Contains PIN domain(vapC24)
Rv0336	hypothetical protein(Rv0336)
Rv0515	hypothetical protein(Rv0515)
Rv0560c	benzoquinone methyltransferase(Rv0560c)
Rv2187	long-chain-fatty-acid--CoA ligase FadD15(fadD15)
Rv2390c	hypothetical protein(Rv2390c)
Rv2877c	integral membrane protein(Rv2877c)
Rv3135	PPE family protein PPE50(PPE50)
Rv3766	hypothetical protein(Rv3766)
Rv3810	cell surface protein(pirG)
**: non-coding regions were excluded
